# Supplementary material for: Missense Variants in the A Isoform of FGF13 as a Novel Cause of Paroxysmal Dyskinesia
Source: Mov Disord. 2026 Mar 11;41(7):1884–92. doi: 10.1002/mds.70256 (PMC13388009; doi:10.1002/mds.70256)
Supplement: Supplementary file 3 — File S2. Excel file containing information on FGF13A protein domains (“domains”), genetic information, and prediction scores for the variants included in this study (“cohort_variants”), and for all possible missense variants in FGF13A (“all_missense”) used for the creation of Figure 1D. A detailed description of the file content is included in the datasheet “readme”. [file MDS-41-1884-s001.xlsx]

## Sheet: readme
filename	FGF13_variants-and-domains.xlsx
worksheets
domains	FGF13 protein features
cohort_variants	variants described in this study
all_missense	all possible missense variants
worksheet		description
domains	GENE	annotated gene name
domains	Species	short name of the species
domains	position	[start…end] positions of amino acid residues
domains	start	first amino acid residue in the respective domain
domains	end	last amino acid residue in the respective domain
domains	length	length of the domain in amino acid residues
domains	description	domain name
domains	description_short	short domain name
domains	height	height for plotting
domains	type	type of domain
domains	source	source of domain
domains	Transcript	transcript database identifier
domains	Protein	protein database identifier
cohort_variants	#CHROM	chromosome in hg19 (VCF)
cohort_variants	POS	position in hg19 (VCF)
cohort_variants	ID	unique variant ID for the project
cohort_variants	REF	reference allele (VCF)
cohort_variants	ALT	alternative allele observed (VCF)
cohort_variants	GENE	gene name (VEP)
cohort_variants	FEATUREID_C	Transcript ID (VEP)
cohort_variants	HGVS_C	Variant in HGVS (DNA) notation (VEP)
cohort_variants	FEATUREID_P	Protein ID (VEP)
cohort_variants	HGVS_P	Variant in HGVS (protein) notation (VEP)
cohort_variants	EFFECT	effect on annotated transcript (VEP)
cohort_variants	IMPACT	categorial classification of the effect on annotated transcript (VEP)
cohort_variants	cDNA_position	location in cDNA
cohort_variants	CDS_position	information on affected codon
cohort_variants	aa_pos	location in protein
cohort_variants	Existing_variation	variant identifiers
cohort_variants	gnomad	total allele count listed in gnomad
cohort_variants	SIFT	SIFT score (dbNSFP)
cohort_variants	PolyPhen	Polyphen2 HVAR score (dbNSFP)
cohort_variants	CADD_PHRED	CADD score (dbNSFP)
cohort_variants	REVEL	Revel score (dbNSFP)
cohort_variants	am_class	alpha misssense classification
cohort_variants	am_pathogenicity	alpha misssense score
cohort_variants	MutationTaster_score	MutationTaster score (dbNSFP)
cohort_variants	clinvar_clnsig	ClinVar status
cohort_variants	Individual	identifier for the individual in this study
cohort_variants	group	indicates if the individual is from novel cohort or from literature: "novel"=assembled cohort, "lit"=review of the literature (searched on April 9th, 2025)
cohort_variants	PUBMED	PubMed ID where variant was reported
cohort_variants	phenotype	indicates which phenotype is caused by the variant: "DEE"=developmental and epileptic encephalopathy 90, "PxD"=dyskinetic movement disorder
cohort_variants	indiv_affected	number of affected individuals with that variant
cohort_variants	fam_affected	number of affected families with that variant
cohort_variants	sex	sex of affected individuals with that variant: "m"=only males, "f"=only females, "mf"=both sexes affected
all_missense	#CHROM	chromosome in hg19 (VCF)
all_missense	POS	position in hg19 (VCF)
all_missense	REF	reference allele (VCF)
all_missense	ALT	alternative allele observed (VCF)
all_missense	GENE	annotated gene name (VEP)
all_missense	FEATUREID	Transcript ID (VEP)
all_missense	EFFECT	effect on annotated transcript (VEP)
all_missense	HGVS_C	Variant in HGVS (DNA) notation (VEP)
all_missense	HGVS_P	Variant in HGVS (protein) notation (VEP)
all_missense	aa_pos	location in protein
all_missense	CADD_phred	CADD score (dbNSFP)
all_missense	M.CAP_score	M-CAP score (dbNSFP)
all_missense	REVEL_score	Revel score (dbNSFP)
all_missense	SIFT_score	SIFT score (dbNSFP)
all_missense	Polyphen2_HVAR_score	Polyphen2 HVAR score (dbNSFP)
all_missense	MutationTaster_score	MutationTaster score (dbNSFP)
all_missense	AlphaMissense_score	alpha misssense score
all_missense	AlphaMissense_pred	alpha misssense classification: "B" = likely benign (score 0 to 0.34), "A" = ambiguous (score 0.34 to 0.564), "P" = likely pathogenic (score 0.564 to 1)

## Sheet: domains
GENE	Species	position	start	end	length	description	description_short	height	type	source	Transcript	Protein
FGF13	Hsapiens	1…245	1	245	245	FGF13 protein	FGF13	10	protein	https://www.ncbi.nlm.nih.gov/protein/4758366	NM_004114.5	NP_004105.1
FGF13	Hsapiens	2…21	2	21	20	inactivation particle	inact_part	10	motif	https://doi.org/10.1113/jphysiol.2010.192559	NM_004114.5	NP_004105.1
FGF13	Hsapiens	1..62	1	62	62	Mediates targeting to the nucleus	NLS	10	motif	https://www.ncbi.nlm.nih.gov/protein/4758366	NM_004114.5	NP_004105.1
FGF13	Hsapiens	11..40	11	40	30	bipartite NLS	NLS_bi	10	motif	https://doi.org/10.3390/ijms24087556	NM_004114.5	NP_004105.1
FGF13	Hsapiens	53..62	53	62	10	monopartite NLS	NLS_mono	10	motif	https://doi.org/10.3390/ijms24087556	NM_004114.5	NP_004105.1
FGF13	Hsapiens	1..36	1	36	36	Disordered	disordered	10	region	https://www.ncbi.nlm.nih.gov/protein/4758366	NM_004114.5	NP_004105.1
FGF13	Hsapiens	65..212	65	212	148	FGF domain, beta-trefoil fold	FGF_domain	10	domain	https://www.ncbi.nlm.nih.gov/protein/4758366	NM_004114.5	NP_004105.1
FGF13	Hsapiens	65	65	65	1	heterodimer interface [polypeptide binding]	heterodimer_interface	10	region	https://www.ncbi.nlm.nih.gov/protein/4758366	NM_004114.5	NP_004105.1
FGF13	Hsapiens	67..69	67	69	3	heterodimer interface [polypeptide binding]	heterodimer_interface	10	region	https://www.ncbi.nlm.nih.gov/protein/4758366	NM_004114.5	NP_004105.1
FGF13	Hsapiens	104	104	104	1	heterodimer interface [polypeptide binding]	heterodimer_interface	10	region	https://www.ncbi.nlm.nih.gov/protein/4758366	NM_004114.5	NP_004105.1
FGF13	Hsapiens	106	106	106	1	heterodimer interface [polypeptide binding]	heterodimer_interface	10	region	https://www.ncbi.nlm.nih.gov/protein/4758366	NM_004114.5	NP_004105.1
FGF13	Hsapiens	108..110	108	110	3	heterodimer interface [polypeptide binding]	heterodimer_interface	10	region	https://www.ncbi.nlm.nih.gov/protein/4758366	NM_004114.5	NP_004105.1
FGF13	Hsapiens	112	112	112	1	heterodimer interface [polypeptide binding]	heterodimer_interface	10	region	https://www.ncbi.nlm.nih.gov/protein/4758366	NM_004114.5	NP_004105.1
FGF13	Hsapiens	144..145	144	145	2	heterodimer interface [polypeptide binding]	heterodimer_interface	10	region	https://www.ncbi.nlm.nih.gov/protein/4758366	NM_004114.5	NP_004105.1
FGF13	Hsapiens	147	147	147	1	heterodimer interface [polypeptide binding]	heterodimer_interface	10	region	https://www.ncbi.nlm.nih.gov/protein/4758366	NM_004114.5	NP_004105.1
FGF13	Hsapiens	149..153	149	153	5	heterodimer interface [polypeptide binding]	heterodimer_interface	10	region	https://www.ncbi.nlm.nih.gov/protein/4758366	NM_004114.5	NP_004105.1
FGF13	Hsapiens	195..196	195	196	2	heterodimer interface [polypeptide binding]	heterodimer_interface	10	region	https://www.ncbi.nlm.nih.gov/protein/4758366	NM_004114.5	NP_004105.1
FGF13	Hsapiens	201	201	201	1	heterodimer interface [polypeptide binding]	heterodimer_interface	10	region	https://www.ncbi.nlm.nih.gov/protein/4758366	NM_004114.5	NP_004105.1
FGF13	Hsapiens	67..201	67	201	135	Mediates interaction with sodium channels	Na_channel_interaction	10	domain	https://www.ncbi.nlm.nih.gov/protein/4758366	NM_004114.5	NP_004105.1
FGF13	Hsapiens	208	208	208	1	phosphorylation	phosphorylation	10	site	https://www.ncbi.nlm.nih.gov/protein/4758366	NM_004114.5	NP_004105.1
FGF13	Hsapiens	213..245	213	245		Disordered	disordered	10	region	https://www.ncbi.nlm.nih.gov/protein/4758366	NM_004114.5	NP_004105.1

## Sheet: cohort_variants
#CHROM	POS	ID	REF	ALT	GENE	FEATUREID_C	HGVS_C	FEATUREID_P	HGVS_P	EFFECT	IMPACT	cDNA_position	CDS_position	aa_pos	Existing_variation	gnomAD	SIFT	PolyPhen	CADD_PHRED	REVEL	am_class	am_pathogenicity	MutationTaster_score	clinvar_clnsig	Individual	group	PUBMED	phenotype	indiv_affected	fam_affected	sex
chrX	138710999	v1	G	C	FGF13	NM_004114.5	c.5C>G	NP_004105.1	p.(Ala2Gly)	missense_variant	MODERATE	719	5	2	rs2520981115	0	deleterious_low_confidence(0)	probably_damaging(0.913)	27.9	0.437	likely_pathogenic	0.6772	0.999997,1,1,1,1	Likely_pathogenic	Cheng-Ind1	lit	37536293	DEE	1	1	m
chrX	138710996	v2	G	A	FGF13	NM_004114.5	c.8C>T	NP_004105.1	p.(Ala3Val)	missense_variant	MODERATE	722	8	3	-	0	deleterious_low_confidence(0)	possibly_damaging(0.454)	27.1	0.54	likely_pathogenic	0.9954	0.999998,1,1,1,1	-	Ind1	novel	-	PxD	1	1	m
chrX	138710990	v3	A	C	FGF13	NM_004114.5	c.14T>G	NP_004105.1	p.(Ile5Ser)	missense_variant	MODERATE	728	14	5	rs2124253547	0	deleterious_low_confidence(0)	possibly_damaging(0.479)	25.9	0.692	likely_pathogenic	0.9981	0.999995,1,1,1,1	Likely_pathogenic	Narayanan-Ind1	lit	34871784	DEE	1	1	f
chrX	138710987	v4	G	A	FGF13	NM_004114.5	c.17C>T	NP_004105.1	p.(Ala6Val)	missense_variant	MODERATE	731	17	6	-	0	deleterious_low_confidence(0)	probably_damaging(0.992)	27.7	0.621	likely_pathogenic	0.9979	0.999998,1,1,1,1	-	Ind2	novel	-	PxD	1	1	m
chrX	138710981	v5	G	A	FGF13	NM_004114.5	c.23C>T	NP_004105.1	p.(Ser8Leu)	missense_variant	MODERATE	737	23	8	-	0	deleterious_low_confidence(0)	benign(0.366)	25.1	0.66	likely_pathogenic	0.9842	0.999997,1,1,1,1	-	Ind3-4	novel	-	PxD	2	2	m
chrX	138710973	v6	G	A	FGF13	NM_004114.5	c.31C>T	NP_004105.1	p.(Arg11Cys)	missense_variant	MODERATE	745	31	11	rs2090039774	0	deleterious_low_confidence(0)	probably_damaging(0.982)	26.2	0.697	likely_pathogenic	0.9973	0.999997,1,1,1,1	Pathogenic	Fry-Ind1to5	lit	33245860	DEE	5	3	mf
chrX	138710972	v7	C	G	FGF13	NM_004114.5	c.32G>C	NP_004105.1	p.(Arg11Pro)	missense_variant	MODERATE	746	32	11	rs2090039732	0	deleterious_low_confidence(0)	benign(0.131)	25.3	0.687	likely_pathogenic	0.9986	0.999977,1,1,1,1	Pathogenic	Fry-Ind7	lit	33245860	DEE	1	1	m
chrX	138710963	v8	C	G	FGF13	NM_004114.5	c.41G>C	NP_004105.1	p.(Arg14Thr)	missense_variant	MODERATE	755	41	14	rs2090039606,COSV100263915	0	deleterious_low_confidence(0)	possibly_damaging(0.59)	25.9	0.733	likely_pathogenic	0.9986	0.999964,1,1,1,1	Pathogenic	Fry-Ind6	lit	33245860	DEE	1	1	m

## Sheet: all_missense
#CHROM	POS	REF	ALT	GENE	FEATUREID	EFFECT	HGVS_C	HGVS_P	aa_pos	CADD_phred	M.CAP_score	REVEL_score	SIFT_score	Polyphen2_HVAR_score	MutationTaster_score	AlphaMissense_score	AlphaMissense_pred
chrX	138711000	C	T	FGF13	NM_004114	nonsynonymous SNV	c.G4A	p.A2T	2	26.9	0.720425	0.412	0.024	0.905	0.999994	0.969	P
chrX	138711000	C	G	FGF13	NM_004114	nonsynonymous SNV	c.G4C	p.A2P	2	27.3	0.81242	0.509	0.003	0.972	0.999998	0.934	P
chrX	138711000	C	A	FGF13	NM_004114	nonsynonymous SNV	c.G4T	p.A2S	2	25.8	0.738246	0.420	0.007	0.872	0.999987	0.590	P
chrX	138710999	G	T	FGF13	NM_004114	nonsynonymous SNV	c.C5A	p.A2E	2	27.5	0.821017	0.541	0.001	0.967	0.999999	0.966	P
chrX	138710999	G	C	FGF13	NM_004114	nonsynonymous SNV	c.C5G	p.A2G	2	27.9	0.749578	0.437	0.007	0.949	0.999997	0.677	P
chrX	138710999	G	A	FGF13	NM_004114	nonsynonymous SNV	c.C5T	p.A2V	2	27.2	0.814548	0.454	0.003	0.512	0.999998	0.987	P
chrX	138710997	C	T	FGF13	NM_004114	nonsynonymous SNV	c.G7A	p.A3T	3	27.5	0.733306	0.503	0.001	0.937	0.999997	0.992	P
chrX	138710997	C	G	FGF13	NM_004114	nonsynonymous SNV	c.G7C	p.A3P	3	27.5	0.756038	0.610	0.002	0.979	0.999999	0.989	P
chrX	138710997	C	A	FGF13	NM_004114	nonsynonymous SNV	c.G7T	p.A3S	3	26.1	0.727682	0.491	0.004	0.926	0.999994	0.863	P
chrX	138710996	G	T	FGF13	NM_004114	nonsynonymous SNV	c.C8A	p.A3E	3	27.6	0.769497	0.677	0.001	0.983	0.999999	0.994	P
chrX	138710996	G	C	FGF13	NM_004114	nonsynonymous SNV	c.C8G	p.A3G	3	25.1	0.805801	0.570	0.028	0.237	0.999997	0.946	P
chrX	138710996	G	A	FGF13	NM_004114	nonsynonymous SNV	c.C8T	p.A3V	3	27.1	0.804931	0.540	0.001	0.459	0.999998	0.995	P
chrX	138710994	C	T	FGF13	NM_004114	nonsynonymous SNV	c.G10A	p.A4T	4	27	0.65311	0.543	0.001	0.945	0.999997	0.994	P
chrX	138710994	C	G	FGF13	NM_004114	nonsynonymous SNV	c.G10C	p.A4P	4	27.5	0.689527	0.641	0.002	0.986	0.999999	0.998	P
chrX	138710994	C	A	FGF13	NM_004114	nonsynonymous SNV	c.G10T	p.A4S	4	25.9	0.674929	0.506	0.027	0.742	0.999994	0.895	P
chrX	138710993	G	T	FGF13	NM_004114	nonsynonymous SNV	c.C11A	p.A4D	4	28.2	0.706503	0.672	0.001	0.98	1	0.999	P
chrX	138710993	G	C	FGF13	NM_004114	nonsynonymous SNV	c.C11G	p.A4G	4	28	0.593274	0.454	0.004	0.936	0.999997	0.967	P
chrX	138710993	G	A	FGF13	NM_004114	nonsynonymous SNV	c.C11T	p.A4V	4	27.7	0.654855	0.616	0.001	0.979	0.999998	0.996	P
chrX	138710991	T	G	FGF13	NM_004114	nonsynonymous SNV	c.A13C	p.I5L	5	21.8	0.359998	0.381	0.544	0.006	0.999875	0.574	P
chrX	138710991	T	C	FGF13	NM_004114	nonsynonymous SNV	c.A13G	p.I5V	5	23	0.430986	0.435	0.057	0.23	1	0.704	P
chrX	138710991	T	A	FGF13	NM_004114	nonsynonymous SNV	c.A13T	p.I5F	5	23.8	0.572315	0.453	0.086	0.022	0.999999	0.953	P
chrX	138710990	A	T	FGF13	NM_004114	nonsynonymous SNV	c.T14A	p.I5N	5	26.6	0.824834	0.733	0.001	0.67	0.999994	0.999	P
chrX	138710990	A	G	FGF13	NM_004114	nonsynonymous SNV	c.T14C	p.I5T	5	25.3	0.79035	0.698	0.002	0.549	0.999981	0.995	P
chrX	138710990	A	C	FGF13	NM_004114	nonsynonymous SNV	c.T14G	p.I5S	5	25.9	0.81065	0.692	0.001	0.468	0.999995	0.998	P
chrX	138710989	G	C	FGF13	NM_004114	nonsynonymous SNV	c.C15G	p.I5M	5	26	0.434856	0.482	0.007	0.85	0.999386	0.858	P
chrX	138710988	C	T	FGF13	NM_004114	nonsynonymous SNV	c.G16A	p.A6T	6	27.4	0.377743	0.518	0.0	0.992	0.999997	0.997	P
chrX	138710988	C	G	FGF13	NM_004114	nonsynonymous SNV	c.G16C	p.A6P	6	27.9	0.425333	0.649	0.0	0.997	0.999999	0.998	P
chrX	138710988	C	A	FGF13	NM_004114	nonsynonymous SNV	c.G16T	p.A6S	6	26.2	0.30282	0.504	0.0	0.991	0.999994	0.946	P
chrX	138710987	G	T	FGF13	NM_004114	nonsynonymous SNV	c.C17A	p.A6D	6	28.1	0.468331	0.678	0.0	0.992	1	1.000	P
chrX	138710987	G	C	FGF13	NM_004114	nonsynonymous SNV	c.C17G	p.A6G	6	26.7	0.359767	0.565	0.0	0.485	0.999997	0.984	P
chrX	138710987	G	A	FGF13	NM_004114	nonsynonymous SNV	c.C17T	p.A6V	6	27.7	0.400738	0.621	0.0	0.991	0.999998	0.998	P
chrX	138710985	T	G	FGF13	NM_004114	nonsynonymous SNV	c.A19C	p.S7R	7	24	0.459275	0.542	0.035	0.011	0.999991	0.999	P
chrX	138710985	T	C	FGF13	NM_004114	nonsynonymous SNV	c.A19G	p.S7G	7	24	0.518878	0.570	0.004	0.304	0.999955	0.862	P
chrX	138710985	T	A	FGF13	NM_004114	nonsynonymous SNV	c.A19T	p.S7C	7	26.4	0.639	0.725	0.001	0.806	0.999989	0.979	P
chrX	138710984	C	T	FGF13	NM_004114	nonsynonymous SNV	c.G20A	p.S7N	7	24.3	0.268235	0.470	0.002	0.424	0.999972	0.997	P
chrX	138710984	C	G	FGF13	NM_004114	nonsynonymous SNV	c.G20C	p.S7T	7	23.9	0.263997	0.486	0.004	0.051	0.999965	0.920	P
chrX	138710984	C	A	FGF13	NM_004114	nonsynonymous SNV	c.G20T	p.S7I	7	24.5	0.330291	0.677	0.001	0.129	0.999996	0.999	P
chrX	138710983	G	T	FGF13	NM_004114	nonsynonymous SNV	c.C21A	p.S7R	7	23.8	0.232522	0.509	0.035	0.011	0.999961	0.999	P
chrX	138710983	G	C	FGF13	NM_004114	nonsynonymous SNV	c.C21G	p.S7R	7	23.9	0.231355	0.509	0.035	0.011	0.999959	0.999	P
chrX	138710982	A	T	FGF13	NM_004114	nonsynonymous SNV	c.T22A	p.S8T	8	23.3	0.424	0.369	0.049	0.059	0.999914	0.763	P
chrX	138710982	A	G	FGF13	NM_004114	nonsynonymous SNV	c.T22C	p.S8P	8	26.2	0.546482	0.632	0.016	0.709	0.999987	0.995	P
chrX	138710982	A	C	FGF13	NM_004114	nonsynonymous SNV	c.T22G	p.S8A	8	23.6	0.420357	0.418	0.078	0.206	0.999702	0.575	P
chrX	138710981	G	C	FGF13	NM_004114	nonsynonymous SNV	c.C23G	p.S8W	8	29.2	0.403109	0.734	0.001	0.968	1	0.989	P
chrX	138710981	G	A	FGF13	NM_004114	nonsynonymous SNV	c.C23T	p.S8L	8	25.1	0.323112	0.660	0.006	0.371	0.999997	0.984	P
chrX	138710979	G	T	FGF13	NM_004114	nonsynonymous SNV	c.C25A	p.L9I	9	23.5	0.26244	0.515	0.0	0.371	0.999968	0.868	P
chrX	138710979	G	C	FGF13	NM_004114	nonsynonymous SNV	c.C25G	p.L9V	9	23.1	0.308369	0.538	0.0	0.297	0.999982	0.912	P
chrX	138710979	G	A	FGF13	NM_004114	nonsynonymous SNV	c.C25T	p.L9F	9	25.3	0.299624	0.633	0.0	0.739	0.999996	0.974	P
chrX	138710978	A	T	FGF13	NM_004114	nonsynonymous SNV	c.T26A	p.L9H	9	26.4	0.695449	0.782	0.0	0.841	0.999994	0.999	P
chrX	138710978	A	G	FGF13	NM_004114	nonsynonymous SNV	c.T26C	p.L9P	9	26.5	0.693497	0.797	0.0	0.739	1	0.999	P
chrX	138710978	A	C	FGF13	NM_004114	nonsynonymous SNV	c.T26G	p.L9R	9	26.1	0.692031	0.818	0.0	0.675	0.999997	0.990	P
chrX	138710976	T	G	FGF13	NM_004114	nonsynonymous SNV	c.A28C	p.I10L	10	23.4	0.363454	0.468	0.007	0.008	0.999866	0.910	P
chrX	138710976	T	C	FGF13	NM_004114	nonsynonymous SNV	c.A28G	p.I10V	10	22.8	0.34393	0.403	0.003	0.014	0.99968	0.983	P
chrX	138710976	T	A	FGF13	NM_004114	nonsynonymous SNV	c.A28T	p.I10F	10	23.8	0.49907	0.531	0.06	0.033	0.999999	0.963	P
chrX	138710975	A	T	FGF13	NM_004114	nonsynonymous SNV	c.T29A	p.I10N	10	26.1	0.707346	0.765	0.0	0.795	0.999994	0.999	P
chrX	138710975	A	G	FGF13	NM_004114	nonsynonymous SNV	c.T29C	p.I10T	10	23.9	0.664117	0.739	0.001	0.394	0.999981	0.999	P
chrX	138710975	A	C	FGF13	NM_004114	nonsynonymous SNV	c.T29G	p.I10S	10	25.8	0.688576	0.788	0.0	0.557	0.999995	0.998	P
chrX	138710974	G	C	FGF13	NM_004114	nonsynonymous SNV	c.C30G	p.I10M	10	24.8	0.249985	0.650	0.001	0.655	0.992273	0.939	P
chrX	138710973	G	T	FGF13	NM_004114	nonsynonymous SNV	c.C31A	p.R11S	11	24.7	0.338926	0.724	0.002	0.96	0.999085	0.999	P
chrX	138710973	G	C	FGF13	NM_004114	nonsynonymous SNV	c.C31G	p.R11G	11	24.9	0.420226	0.688	0.006	0.971	0.999052	0.995	P
chrX	138710973	G	A	FGF13	NM_004114	nonsynonymous SNV	c.C31T	p.R11C	11	26.2	0.472882	0.697	0.001	0.983	0.999997	0.997	P
chrX	138710972	C	T	FGF13	NM_004114	nonsynonymous SNV	c.G32A	p.R11H	11	28.5	0.287504	0.675	0.001	0.983	0.999938	0.990	P
chrX	138710972	C	G	FGF13	NM_004114	nonsynonymous SNV	c.G32C	p.R11P	11	25.3	0.322388	0.687	0.057	0.212	0.999977	0.999	P
chrX	138710972	C	A	FGF13	NM_004114	nonsynonymous SNV	c.G32T	p.R11L	11	27.8	0.445996	0.709	0.002	0.96	0.999975	0.988	P
chrX	138710970	G	T	FGF13	NM_004114	nonsynonymous SNV	c.C34A	p.Q12K	12	24.3	0.238549	0.471	0.007	0.08	0.999987	0.888	P
chrX	138710970	G	C	FGF13	NM_004114	nonsynonymous SNV	c.C34G	p.Q12E	12	23.8	0.224622	0.474	0.002	0.129	0.999974	0.648	P
chrX	138710969	T	G	FGF13	NM_004114	nonsynonymous SNV	c.A35C	p.Q12P	12	25.7	0.68364	0.728	0.002	0.582	0.999996	0.986	P
chrX	138710969	T	C	FGF13	NM_004114	nonsynonymous SNV	c.A35G	p.Q12R	12	23.5	0.389911	0.331	0.059	0.007	0.999919	0.894	P
chrX	138710969	T	A	FGF13	NM_004114	nonsynonymous SNV	c.A35T	p.Q12L	12	24.1	0.698612	0.616	0.001	0.24	0.999994	0.932	P
chrX	138710968	C	G	FGF13	NM_004114	nonsynonymous SNV	c.G36C	p.Q12H	12	23.7	0.276428	0.509	0.001	0.738	0.999539	0.982	P
chrX	138710968	C	A	FGF13	NM_004114	nonsynonymous SNV	c.G36T	p.Q12H	12	23.7	0.274277	0.521	0.001	0.738	0.999518	0.982	P
chrX	138710967	T	G	FGF13	NM_004114	nonsynonymous SNV	c.A37C	p.K13Q	13	25.6	0.509257	0.484	0.003	0.821	0.999878	0.899	P
chrX	138710967	T	C	FGF13	NM_004114	nonsynonymous SNV	c.A37G	p.K13E	13	24.3	0.599379	0.623	0.002	0.405	0.999919	0.984	P
chrX	138710966	T	G	FGF13	NM_004114	nonsynonymous SNV	c.A38C	p.K13T	13	25.8	0.631356	0.621	0.001	0.752	0.999969	0.982	P
chrX	138710966	T	C	FGF13	NM_004114	nonsynonymous SNV	c.A38G	p.K13R	13	22.1	0.328718	0.292	0.127	0.056	0.999801	0.178	B
chrX	138710966	T	A	FGF13	NM_004114	nonsynonymous SNV	c.A38T	p.K13M	13	26.8	0.654748	0.585	0.0	0.926	0.999986	0.990	P
chrX	138710965	C	G	FGF13	NM_004114	nonsynonymous SNV	c.G39C	p.K13N	13	24.1	0.277618	0.418	0.001	0.611	0.999532	0.994	P
chrX	138710965	C	A	FGF13	NM_004114	nonsynonymous SNV	c.G39T	p.K13N	13	23.9	0.275738	0.442	0.001	0.611	0.999532	0.994	P
chrX	138710964	T	C	FGF13	NM_004114	nonsynonymous SNV	c.A40G	p.R14G	14	22.3	0.588673	0.671	0.0	0.493	0.999664	0.992	P
chrX	138710964	T	A	FGF13	NM_004114	nonsynonymous SNV	c.A40T	p.R14W	14	23.5	0.55026	0.669	0.0	0.886	0.999887	0.996	P
chrX	138710963	C	T	FGF13	NM_004114	nonsynonymous SNV	c.G41A	p.R14K	14	23.9	0.220267	0.514	0.0	0.021	0.999754	0.927	P
chrX	138710963	C	G	FGF13	NM_004114	nonsynonymous SNV	c.G41C	p.R14T	14	25.9	0.388236	0.733	0.0	0.58	0.999964	0.999	P
chrX	138710963	C	A	FGF13	NM_004114	nonsynonymous SNV	c.G41T	p.R14M	14	27.5	0.387236	0.739	0.0	0.886	0.999986	0.999	P
chrX	138710962	C	G	FGF13	NM_004114	nonsynonymous SNV	c.G42C	p.R14S	14	21	0.49974	0.616	0.0	0.493	0.998719	0.999	P
chrX	138710962	C	A	FGF13	NM_004114	nonsynonymous SNV	c.G42T	p.R14S	14	20.9	0.506364	0.615	0.0	0.493	0.998719	0.999	P
chrX	138710961	G	T	FGF13	NM_004114	nonsynonymous SNV	c.C43A	p.Q15K	15	24.5	0.189706	0.457	0.008	0.066	0.999988	0.483	A
chrX	138710961	G	C	FGF13	NM_004114	nonsynonymous SNV	c.C43G	p.Q15E	15	22.6	0.104471	0.244	0.373	0.002	0.999973	0.185	B
chrX	138710960	T	G	FGF13	NM_004114	nonsynonymous SNV	c.A44C	p.Q15P	15	24.3	0.511449	0.467	0.005	0.003	0.999996	0.851	P
chrX	138710960	T	C	FGF13	NM_004114	nonsynonymous SNV	c.A44G	p.Q15R	15	24	0.504279	0.493	0.002	0.171	0.999927	0.564	P
chrX	138710960	T	A	FGF13	NM_004114	nonsynonymous SNV	c.A44T	p.Q15L	15	24.4	0.642382	0.502	0.002	0.131	0.999994	0.153	B
chrX	138710959	T	G	FGF13	NM_004114	nonsynonymous SNV	c.A45C	p.Q15H	15	25.6	0.57103	0.469	0.002	0.594	0.999671	0.663	P
chrX	138710959	T	A	FGF13	NM_004114	nonsynonymous SNV	c.A45T	p.Q15H	15	25.8	0.574556	0.469	0.002	0.594	0.999705	0.663	P
chrX	138710958	C	T	FGF13	NM_004114	nonsynonymous SNV	c.G46A	p.A16T	16	27.4	0.239981	0.487	0.007	0.7	0.999943	0.593	P
chrX	138710958	C	G	FGF13	NM_004114	nonsynonymous SNV	c.G46C	p.A16P	16	28.3	0.28296	0.514	0.01	0.943	0.999984	0.964	P
chrX	138710958	C	A	FGF13	NM_004114	nonsynonymous SNV	c.G46T	p.A16S	16	26.5	0.240903	0.499	0.02	0.763	0.999874	0.279	B
chrX	138710957	G	T	FGF13	NM_004114	nonsynonymous SNV	c.C47A	p.A16D	16	29	0.310098	0.489	0.003	0.943	0.999998	0.902	P
chrX	138710957	G	C	FGF13	NM_004114	nonsynonymous SNV	c.C47G	p.A16G	16	28.3	0.18052	0.390	0.042	0.826	0.99999	0.574	P
chrX	138710957	G	A	FGF13	NM_004114	nonsynonymous SNV	c.C47T	p.A16V	16	23.9	0.113204	0.264	0.461	0.058	0.999992	0.538	A
chrX	138710955	G	T	FGF13	NM_004114	nonsynonymous SNV	c.C49A	p.R17S	17	24.9	0.218163	0.503	0.001	0.025	0.999764	0.987	P
chrX	138710955	G	C	FGF13	NM_004114	nonsynonymous SNV	c.C49G	p.R17G	17	25.3	0.269179	0.566	0.001	0.233	0.999779	0.917	P
chrX	138710955	G	A	FGF13	NM_004114	nonsynonymous SNV	c.C49T	p.R17C	17	31	0.345983	0.653	0.0	0.684	0.999999	0.981	P
chrX	138710954	C	T	FGF13	NM_004114	nonsynonymous SNV	c.G50A	p.R17H	17	29.8	0.19922	0.564	0.001	0.684	0.999982	0.901	P
chrX	138710954	C	G	FGF13	NM_004114	nonsynonymous SNV	c.G50C	p.R17P	17	26.3	0.285573	0.571	0.001	0.015	0.999994	0.983	P
chrX	138710954	C	A	FGF13	NM_004114	nonsynonymous SNV	c.G50T	p.R17L	17	25.6	0.301316	0.649	0.001	0.3	0.999993	0.934	P
chrX	138710952	C	T	FGF13	NM_004114	nonsynonymous SNV	c.G52A	p.E18K	18	25.2	0.18323	0.478	0.003	0.002	0.999997	0.944	P
chrX	138710952	C	G	FGF13	NM_004114	nonsynonymous SNV	c.G52C	p.E18Q	18	24.6	0.136617	0.410	0.004	0.008	0.999986	0.645	P
chrX	138710951	T	G	FGF13	NM_004114	nonsynonymous SNV	c.A53C	p.E18A	18	24.5	0.462565	0.505	0.003	0.001	0.99999	0.799	P
chrX	138710951	T	C	FGF13	NM_004114	nonsynonymous SNV	c.A53G	p.E18G	18	24.9	0.562001	0.558	0.001	0.001	0.999992	0.700	P
chrX	138710951	T	A	FGF13	NM_004114	nonsynonymous SNV	c.A53T	p.E18V	18	24.9	0.58298	0.604	0.001	0.028	0.999996	0.888	P
chrX	138710950	C	G	FGF13	NM_004114	nonsynonymous SNV	c.G54C	p.E18D	18	19.97	0.115027	0.319	0.21	0.028	0.999692	0.335	B
chrX	138710950	C	A	FGF13	NM_004114	nonsynonymous SNV	c.G54T	p.E18D	18	19.77	0.116161	0.300	0.21	0.028	0.999692	0.335	B
chrX	138710949	G	T	FGF13	NM_004114	nonsynonymous SNV	c.C55A	p.R19S	19	23.2	0.054522	0.410	0.397	0.008	0.99997	0.819	P
chrX	138710949	G	C	FGF13	NM_004114	nonsynonymous SNV	c.C55G	p.R19G	19	24.1	0.076848	0.379	0.175	0.003	0.999966	0.482	A
chrX	138710949	G	A	FGF13	NM_004114	nonsynonymous SNV	c.C55T	p.R19C	19	32	0.128928	0.469	0.014	0.608	1	0.804	P
chrX	138710948	C	T	FGF13	NM_004114	nonsynonymous SNV	c.G56A	p.R19H	19	26.2	0.06026	0.412	0.086	0.411	0.999995	0.463	A
chrX	138710948	C	G	FGF13	NM_004114	nonsynonymous SNV	c.G56C	p.R19P	19	26	0.066973	0.473	0.345	0.258	0.999998	0.832	P
chrX	138710948	C	A	FGF13	NM_004114	nonsynonymous SNV	c.G56T	p.R19L	19	25.3	0.075033	0.376	0.083	0.003	0.999998	0.611	P
chrX	138710946	C	T	FGF13	NM_004114	nonsynonymous SNV	c.G58A	p.E20K	20	24.9	0.058081	0.347	0.123	0.047	0.999997	0.796	P
chrX	138710946	C	G	FGF13	NM_004114	nonsynonymous SNV	c.G58C	p.E20Q	20	22.8	0.053055	0.356	0.44	0.203	0.999988	0.382	A
chrX	138710945	T	G	FGF13	NM_004114	nonsynonymous SNV	c.A59C	p.E20A	20	24.4	0.206138	0.363	0.1	0.004	0.999991	0.504	A
chrX	138710945	T	C	FGF13	NM_004114	nonsynonymous SNV	c.A59G	p.E20G	20	24.9	0.23695	0.400	0.505	0.044	0.999992	0.341	A
chrX	138710945	T	A	FGF13	NM_004114	nonsynonymous SNV	c.A59T	p.E20V	20	24.7	0.290285	0.434	0.028	0.066	0.999996	0.648	P
chrX	138710944	C	G	FGF13	NM_004114	nonsynonymous SNV	c.G60C	p.E20D	20	19.73	0.06617	0.394	1.0	0.001	0.999678	0.149	B
chrX	138710944	C	A	FGF13	NM_004114	nonsynonymous SNV	c.G60T	p.E20D	20	19.8	0.066996	0.394	1.0	0.001	0.999692	0.149	B
chrX	138710943	T	G	FGF13	NM_004114	nonsynonymous SNV	c.A61C	p.K21Q	21	24.1	0.147452	0.381	0.457	0.091	0.999905	0.289	B
chrX	138710943	T	C	FGF13	NM_004114	nonsynonymous SNV	c.A61G	p.K21E	21	24.3	0.160195	0.377	0.726	0.004	0.999937	0.595	P
chrX	138710942	T	G	FGF13	NM_004114	nonsynonymous SNV	c.A62C	p.K21T	21	24.3	0.195677	0.403	0.467	0.082	0.999975	0.416	A
chrX	138710942	T	C	FGF13	NM_004114	nonsynonymous SNV	c.A62G	p.K21R	21	21.5	0.145865	0.436	0.795	0.001	0.999845	0.097	B
chrX	138710942	T	A	FGF13	NM_004114	nonsynonymous SNV	c.A62T	p.K21I	21	24.8	0.283762	0.460	0.202	0.24	0.999986	0.668	P
chrX	138710941	T	G	FGF13	NM_004114	nonsynonymous SNV	c.A63C	p.K21N	21	23.4	0.154057	0.191	0.392	0.12	0.998719	0.616	P
chrX	138710941	T	A	FGF13	NM_004114	nonsynonymous SNV	c.A63T	p.K21N	21	23.4	0.152321	0.193	0.392	0.12	0.998719	0.616	P
chrX	138710940	A	T	FGF13	NM_004114	nonsynonymous SNV	c.T64A	p.S22T	22	21	0.12466	0.175	0.312	0.0	0.739193	0.063	B
chrX	138710940	A	G	FGF13	NM_004114	nonsynonymous SNV	c.T64C	p.S22P	22	22.2	0.188433	0.391	0.433	0.0	0.946706	0.115	B
chrX	138710940	A	C	FGF13	NM_004114	nonsynonymous SNV	c.T64G	p.S22A	22	21.5	0.157587	0.203	1.0	0.0	1	0.060	B
chrX	138710939	G	T	FGF13	NM_004114	nonsynonymous SNV	c.C65A	p.S22Y	22	25.1	0.095258	0.357	0.059	0.065	0.991442	0.260	B
chrX	138710939	G	C	FGF13	NM_004114	nonsynonymous SNV	c.C65G	p.S22C	22	25.3	0.084123	0.385	0.102	0.195	0.985067	0.100	B
chrX	138710939	G	A	FGF13	NM_004114	nonsynonymous SNV	c.C65T	p.S22F	22	25.6	0.095969	0.355	0.047	0.066	0.994762	0.269	B
chrX	138710937	T	G	FGF13	NM_004114	nonsynonymous SNV	c.A67C	p.N23H	23	23.9	0.204484	0.388	0.072	0.375	0.99996	0.105	B
chrX	138710937	T	C	FGF13	NM_004114	nonsynonymous SNV	c.A67G	p.N23D	23	24	0.170921	0.222	0.352	0.039	0.999915	0.187	B
chrX	138710937	T	A	FGF13	NM_004114	nonsynonymous SNV	c.A67T	p.N23Y	23	24.3	0.31012	0.488	0.038	0.195	0.99999	0.182	B
chrX	138710936	T	G	FGF13	NM_004114	nonsynonymous SNV	c.A68C	p.N23T	23	22.1	0.168362	0.310	0.607	0.001	0.999976	0.072	B
chrX	138710936	T	C	FGF13	NM_004114	nonsynonymous SNV	c.A68G	p.N23S	23	20.8	0.156757	0.247	1.0	0.001	0.999913	0.061	B
chrX	138710936	T	A	FGF13	NM_004114	nonsynonymous SNV	c.A68T	p.N23I	23	24.3	0.273128	0.390	0.081	0.002	0.999992	0.143	B
chrX	138710935	G	T	FGF13	NM_004114	nonsynonymous SNV	c.C69A	p.N23K	23	16.29	0.078901	0.150	0.33	0.07	0.999579	0.349	A
chrX	138710935	G	C	FGF13	NM_004114	nonsynonymous SNV	c.C69G	p.N23K	23	16.41	0.078749	0.143	0.33	0.07	0.999579	0.349	A
chrX	138710934	C	T	FGF13	NM_004114	nonsynonymous SNV	c.G70A	p.A24T	24	23	0.058191	0.299	0.299	0.021	0.999998	0.074	B
chrX	138710934	C	G	FGF13	NM_004114	nonsynonymous SNV	c.G70C	p.A24P	24	23.5	0.080645	0.449	0.359	0.052	0.999999	0.142	B
chrX	138710934	C	A	FGF13	NM_004114	nonsynonymous SNV	c.G70T	p.A24S	24	24.1	0.07442	0.375	0.163	0.065	0.999996	0.081	B
chrX	138710933	G	T	FGF13	NM_004114	nonsynonymous SNV	c.C71A	p.A24D	24	27.9	0.128069	0.539	0.03	0.517	1	0.383	A
chrX	138710933	G	C	FGF13	NM_004114	nonsynonymous SNV	c.C71G	p.A24G	24	25	0.069006	0.350	0.098	0.012	0.999998	0.107	B
chrX	138710933	G	A	FGF13	NM_004114	nonsynonymous SNV	c.C71T	p.A24V	24	25.3	0.098721	0.388	0.052	0.284	0.999999	0.098	B
chrX	138710931	A	T	FGF13	NM_004114	nonsynonymous SNV	c.T73A	p.C25S	25	21	0.131896	0.423	1.0	0.001	0.999679	0.110	B
chrX	138710931	A	G	FGF13	NM_004114	nonsynonymous SNV	c.T73C	p.C25R	25	22.6	0.219689	0.458	0.582	0.119	1	0.304	B
chrX	138710931	A	C	FGF13	NM_004114	nonsynonymous SNV	c.T73G	p.C25G	25	22.2	0.177487	0.414	0.469	0.001	0.999839	0.080	B
chrX	138710930	C	T	FGF13	NM_004114	nonsynonymous SNV	c.G74A	p.C25Y	25	24.6	0.065119	0.347	0.43	0.09	0.999967	0.202	B
chrX	138710930	C	G	FGF13	NM_004114	nonsynonymous SNV	c.G74C	p.C25S	25	21.7	0.05253	0.384	1.0	0.001	0.99993	0.110	B
chrX	138710930	C	A	FGF13	NM_004114	nonsynonymous SNV	c.G74T	p.C25F	25	24.6	0.065721	0.346	0.309	0.017	0.999987	0.133	B
chrX	138710929	G	C	FGF13	NM_004114	nonsynonymous SNV	c.C75G	p.C25W	25	28.5	0.120534	0.457	0.087	0.762	1	0.364	A
chrX	138710928	T	G	FGF13	NM_004114	nonsynonymous SNV	c.A76C	p.K26Q	26	24	0.174574	0.180	0.051	0.006	0.969354	0.165	B
chrX	138710928	T	C	FGF13	NM_004114	nonsynonymous SNV	c.A76G	p.K26E	26	24.3	0.201302	0.225	0.011	0.04	0.981533	0.459	A
chrX	138710927	T	G	FGF13	NM_004114	nonsynonymous SNV	c.A77C	p.K26T	26	23.8	0.27036	0.362	0.009	0.06	0.988535	0.308	B
chrX	138710927	T	C	FGF13	NM_004114	nonsynonymous SNV	c.A77G	p.K26R	26	23.5	0.08015	0.294	0.534	0.002	0.935496	0.059	B
chrX	138710927	T	A	FGF13	NM_004114	nonsynonymous SNV	c.A77T	p.K26M	26	26.1	0.358693	0.417	0.003	0.443	0.994521	0.539	A
chrX	138710926	C	G	FGF13	NM_004114	nonsynonymous SNV	c.G78C	p.K26N	26	22.3	0.099548	0.212	0.008	0.06	0.989129	0.498	A
chrX	138710926	C	A	FGF13	NM_004114	nonsynonymous SNV	c.G78T	p.K26N	26	22.3	0.100876	0.215	0.008	0.06	0.989129	0.498	A
chrX	138710925	A	T	FGF13	NM_004114	nonsynonymous SNV	c.T79A	p.C27S	27	21.1	0.218403	0.424	0.49	0.007	0.999996	0.128	B
chrX	138710925	A	G	FGF13	NM_004114	nonsynonymous SNV	c.T79C	p.C27R	27	22.5	0.463038	0.427	0.373	0.0	1	0.294	B
chrX	138710925	A	C	FGF13	NM_004114	nonsynonymous SNV	c.T79G	p.C27G	27	21.5	0.410367	0.447	0.491	0.0	0.999998	0.065	B
chrX	138710924	C	T	FGF13	NM_004114	nonsynonymous SNV	c.G80A	p.C27Y	27	27.6	0.11793	0.448	0.027	0.017	0.999999	0.150	B
chrX	138710924	C	G	FGF13	NM_004114	nonsynonymous SNV	c.G80C	p.C27S	27	22	0.08978	0.436	0.49	0.007	0.999999	0.128	B
chrX	138710924	C	A	FGF13	NM_004114	nonsynonymous SNV	c.G80T	p.C27F	27	24.8	0.155299	0.446	0.034	0.001	1	0.119	B
chrX	138710923	A	C	FGF13	NM_004114	nonsynonymous SNV	c.T81G	p.C27W	27	24.7	0.411798	0.432	0.013	0.001	1	0.381	A
chrX	138710922	C	T	FGF13	NM_004114	nonsynonymous SNV	c.G82A	p.V28I	28	22.3	0.081027	0.210	0.041	0.053	0.999873	0.074	B
chrX	138710922	C	G	FGF13	NM_004114	nonsynonymous SNV	c.G82C	p.V28L	28	22.3	0.096235	0.305	0.096	0.016	0.999962	0.128	B
chrX	138710922	C	A	FGF13	NM_004114	nonsynonymous SNV	c.G82T	p.V28F	28	23.1	0.123333	0.342	0.02	0.105	0.999997	0.111	B
chrX	138710921	A	T	FGF13	NM_004114	nonsynonymous SNV	c.T83A	p.V28D	28	22.8	0.377288	0.403	0.02	0.017	1	0.269	B
chrX	138710921	A	G	FGF13	NM_004114	nonsynonymous SNV	c.T83C	p.V28A	28	21.8	0.197359	0.284	0.162	0.004	0.999687	0.087	B
chrX	138710921	A	C	FGF13	NM_004114	nonsynonymous SNV	c.T83G	p.V28G	28	22.4	0.353459	0.414	0.126	0.001	1	0.078	B
chrX	138710919	T	G	FGF13	NM_004114	nonsynonymous SNV	c.A85C	p.S29R	29	22.2	0.39052	0.344	0.426	0.066	0.998942	0.539	A
chrX	138710919	T	C	FGF13	NM_004114	nonsynonymous SNV	c.A85G	p.S29G	29	21.8	0.303248	0.239	0.181	0.044	0.994372	0.068	B
chrX	138710919	T	A	FGF13	NM_004114	nonsynonymous SNV	c.A85T	p.S29C	29	25.5	0.476148	0.354	0.02	0.469	0.99865	0.083	B
chrX	138710918	C	T	FGF13	NM_004114	nonsynonymous SNV	c.G86A	p.S29N	29	21.7	0.090154	0.165	0.232	0.002	0.985374	0.082	B
chrX	138710918	C	G	FGF13	NM_004114	nonsynonymous SNV	c.G86C	p.S29T	29	22.1	0.123333	0.295	0.286	0.004	0.981647	0.064	B
chrX	138710918	C	A	FGF13	NM_004114	nonsynonymous SNV	c.G86T	p.S29I	29	24.5	0.223471	0.382	0.05	0.066	0.998019	0.150	B
chrX	138710917	G	T	FGF13	NM_004114	nonsynonymous SNV	c.C87A	p.S29R	29	21.9	0.147942	0.350	0.426	0.066	0.999967	0.539	A
chrX	138710917	G	C	FGF13	NM_004114	nonsynonymous SNV	c.C87G	p.S29R	29	22	0.149592	0.350	0.426	0.066	0.999967	0.539	A
chrX	138710916	T	G	FGF13	NM_004114	nonsynonymous SNV	c.A88C	p.S30R	30	24.9	0.352992	0.518	0.04	0.421	0.999993	0.837	P
chrX	138710916	T	C	FGF13	NM_004114	nonsynonymous SNV	c.A88G	p.S30G	30	24.2	0.23278	0.349	0.368	0.005	0.999964	0.111	B
chrX	138710916	T	A	FGF13	NM_004114	nonsynonymous SNV	c.A88T	p.S30C	30	23.1	0.266277	0.370	0.391	0.005	0.999991	0.120	B
chrX	138710915	C	T	FGF13	NM_004114	nonsynonymous SNV	c.G89A	p.S30N	30	24.7	0.088517	0.379	0.041	0.306	0.999991	0.259	B
chrX	138710915	C	G	FGF13	NM_004114	nonsynonymous SNV	c.G89C	p.S30T	30	24.4	0.086094	0.352	0.115	0.14	0.99999	0.086	B
chrX	138710915	C	A	FGF13	NM_004114	nonsynonymous SNV	c.G89T	p.S30I	30	25.3	0.126478	0.455	0.025	0.273	0.999999	0.242	B
chrX	138710914	G	T	FGF13	NM_004114	nonsynonymous SNV	c.C90A	p.S30R	30	24.5	0.129696	0.466	0.04	0.421	0.999999	0.837	P
chrX	138710914	G	C	FGF13	NM_004114	nonsynonymous SNV	c.C90G	p.S30R	30	24.6	0.129696	0.466	0.04	0.421	0.999999	0.837	P
chrX	138710913	G	T	FGF13	NM_004114	nonsynonymous SNV	c.C91A	p.P31T	31	24.8	0.203872	0.642	0.002	0.38	0.999999	0.106	B
chrX	138710913	G	C	FGF13	NM_004114	nonsynonymous SNV	c.C91G	p.P31A	31	26.6	0.141727	0.491	0.058	0.744	0.999998	0.099	B
chrX	138710913	G	A	FGF13	NM_004114	nonsynonymous SNV	c.C91T	p.P31S	31	26.7	0.132901	0.486	0.053	0.53	0.999999	0.119	B
chrX	138710912	G	T	FGF13	NM_004114	nonsynonymous SNV	c.C92A	p.P31H	31	28.8	0.244528	0.598	0.0	0.982	0.999999	0.231	B
chrX	138710912	G	C	FGF13	NM_004114	nonsynonymous SNV	c.C92G	p.P31R	31	28.3	0.244104	0.678	0.001	0.964	0.999999	0.313	B
chrX	138710912	G	A	FGF13	NM_004114	nonsynonymous SNV	c.C92T	p.P31L	31	28.6	0.30958	0.633	0.001	0.87	1	0.247	B
chrX	138710910	T	G	FGF13	NM_004114	nonsynonymous SNV	c.A94C	p.S32R	32	22.9	0.140288	0.357	0.519	0.002	0.999967	0.435	A
chrX	138710910	T	C	FGF13	NM_004114	nonsynonymous SNV	c.A94G	p.S32G	32	22.5	0.111199	0.231	0.143	0.001	0.999825	0.058	B
chrX	138710910	T	A	FGF13	NM_004114	nonsynonymous SNV	c.A94T	p.S32C	32	24.8	0.214626	0.487	0.014	0.345	0.99996	0.066	B
chrX	138710909	C	T	FGF13	NM_004114	nonsynonymous SNV	c.G95A	p.S32N	32	20.9	0.046767	0.161	0.178	0.001	0.997853	0.066	B
chrX	138710909	C	G	FGF13	NM_004114	nonsynonymous SNV	c.G95C	p.S32T	32	21.4	0.051643	0.157	0.135	0.027	0.997297	0.060	B
chrX	138710909	C	A	FGF13	NM_004114	nonsynonymous SNV	c.G95T	p.S32I	32	23.8	0.062293	0.310	0.059	0.089	0.999666	0.116	B
chrX	138710908	G	T	FGF13	NM_004114	nonsynonymous SNV	c.C96A	p.S32R	32	20.2	0.045303	0.356	0.519	0.002	0.999545	0.435	A
chrX	138710908	G	C	FGF13	NM_004114	nonsynonymous SNV	c.C96G	p.S32R	32	19.96	0.045282	0.354	0.519	0.002	0.999592	0.435	A
chrX	138710907	T	G	FGF13	NM_004114	nonsynonymous SNV	c.A97C	p.K33Q	33	25.8	0.202306	0.467	0.11	0.439	0.999901	0.110	B
chrX	138710907	T	C	FGF13	NM_004114	nonsynonymous SNV	c.A97G	p.K33E	33	24.5	0.17878	0.480	0.279	0.103	0.999937	0.191	B
chrX	138710906	T	G	FGF13	NM_004114	nonsynonymous SNV	c.A98C	p.K33T	33	24.3	0.19183	0.370	0.106	0.009	0.999975	0.128	B
chrX	138710906	T	C	FGF13	NM_004114	nonsynonymous SNV	c.A98G	p.K33R	33	24.3	0.13036	0.380	0.137	0.199	0.999845	0.071	B
chrX	138710906	T	A	FGF13	NM_004114	nonsynonymous SNV	c.A98T	p.K33I	33	25	0.322545	0.538	0.024	0.288	0.999986	0.347	A
chrX	138710905	T	G	FGF13	NM_004114	nonsynonymous SNV	c.A99C	p.K33N	33	19.98	0.148715	0.251	0.19	0.009	0.998851	0.228	B
chrX	138710905	T	A	FGF13	NM_004114	nonsynonymous SNV	c.A99T	p.K33N	33	19.98	0.151149	0.251	0.19	0.009	0.998851	0.228	B
chrX	138710904	C	T	FGF13	NM_004114	nonsynonymous SNV	c.G100A	p.G34S	34	20.7	0.020482	0.190	0.6	0.0	1	0.066	B
chrX	138710904	C	G	FGF13	NM_004114	nonsynonymous SNV	c.G100C	p.G34R	34	23	0.066266	0.239	0.05	0.017	1	0.285	B
chrX	138710904	C	A	FGF13	NM_004114	nonsynonymous SNV	c.G100T	p.G34C	34	25.1	0.115532	0.276	0.016	0.195	1	0.091	B
chrX	138710903	C	T	FGF13	NM_004114	nonsynonymous SNV	c.G101A	p.G34D	34	21.9	0.048822	0.224	0.519	0.0	0.936506	0.147	B
chrX	138710903	C	G	FGF13	NM_004114	nonsynonymous SNV	c.G101C	p.G34A	34	21.8	0.04185	0.174	0.071	0.0	0.800914	0.070	B
chrX	138710903	C	A	FGF13	NM_004114	nonsynonymous SNV	c.G101T	p.G34V	34	22.4	0.086802	0.147	0.014	0.01	0.999996	0.080	B
chrX	138710901	T	G	FGF13	NM_004114	nonsynonymous SNV	c.A103C	p.K35Q	35	22.6	0.173221	0.253	0.067	0.01	0.999957	0.115	B
chrX	138710901	T	C	FGF13	NM_004114	nonsynonymous SNV	c.A103G	p.K35E	35	24.2	0.183826	0.338	0.009	0.003	0.999974	0.206	B
chrX	138710900	T	G	FGF13	NM_004114	nonsynonymous SNV	c.A104C	p.K35T	35	24	0.247972	0.367	0.007	0.097	0.999643	0.140	B
chrX	138710900	T	C	FGF13	NM_004114	nonsynonymous SNV	c.A104G	p.K35R	35	22.2	0.137049	0.285	0.6	0.005	0.997529	0.074	B
chrX	138710900	T	A	FGF13	NM_004114	nonsynonymous SNV	c.A104T	p.K35M	35	26.8	0.402623	0.565	0.002	0.664	0.999834	0.261	B
chrX	138710899	C	G	FGF13	NM_004114	nonsynonymous SNV	c.G105C	p.K35N	35	23.7	0.075783	0.180	0.099	0.131	0.998465	0.247	B
chrX	138710899	C	A	FGF13	NM_004114	nonsynonymous SNV	c.G105T	p.K35N	35	23.8	0.076279	0.215	0.099	0.131	0.998465	0.247	B
chrX	138710898	T	G	FGF13	NM_004114	nonsynonymous SNV	c.A106C	p.T36P	36	24	0.190692	0.407	0.059	0.044	1	0.077	B
chrX	138710898	T	C	FGF13	NM_004114	nonsynonymous SNV	c.A106G	p.T36A	36	23.2	0.088497	0.315	0.13	0.004	1	0.061	B
chrX	138710898	T	A	FGF13	NM_004114	nonsynonymous SNV	c.A106T	p.T36S	36	23.9	0.08909	0.239	1.0	0.0	1	0.064	B
chrX	138710897	G	T	FGF13	NM_004114	nonsynonymous SNV	c.C107A	p.T36N	36	24.2	0.069705	0.207	0.148	0.024	1	0.072	B
chrX	138710897	G	C	FGF13	NM_004114	nonsynonymous SNV	c.C107G	p.T36S	36	21.8	0.043959	0.185	1.0	0.0	1	0.064	B
chrX	138710897	G	A	FGF13	NM_004114	nonsynonymous SNV	c.C107T	p.T36I	36	24.3	0.088227	0.219	0.024	0.032	1	0.105	B
chrX	138710895	T	G	FGF13	NM_004114	nonsynonymous SNV	c.A109C	p.S37R	37	22.9	0.18948	0.304	0.127	0.017	0.982711	0.405	A
chrX	138710895	T	C	FGF13	NM_004114	nonsynonymous SNV	c.A109G	p.S37G	37	22	0.153735	0.166	0.063	0.01	0.917461	0.061	B
chrX	138710895	T	A	FGF13	NM_004114	nonsynonymous SNV	c.A109T	p.S37C	37	23.2	0.238063	0.327	0.046	0.195	0.978968	0.071	B
chrX	138710894	C	T	FGF13	NM_004114	nonsynonymous SNV	c.G110A	p.S37N	37	22.1	0.046365	0.195	0.242	0.001	0.771121	0.080	B
chrX	138710894	C	G	FGF13	NM_004114	nonsynonymous SNV	c.G110C	p.S37T	37	20.6	0.040051	0.153	1.0	0.0	0.735621	0.055	B
chrX	138710894	C	A	FGF13	NM_004114	nonsynonymous SNV	c.G110T	p.S37I	37	23.1	0.06667	0.327	0.086	0.001	0.963248	0.094	B
chrX	138710893	G	T	FGF13	NM_004114	nonsynonymous SNV	c.C111A	p.S37R	37	23.4	0.064508	0.260	0.127	0.017	0.99972	0.405	A
chrX	138710893	G	C	FGF13	NM_004114	nonsynonymous SNV	c.C111G	p.S37R	37	31	0.064321	0.260	0.127	0.017	0.99971	0.405	A
chrX	138710892	A	T	FGF13	NM_004114	nonsynonymous SNV	c.T112A	p.C38S	38	25.4	0.261295	0.719	0.001	0.616	0.999996	0.105	B
chrX	138710892	A	G	FGF13	NM_004114	nonsynonymous SNV	c.T112C	p.C38R	38	26.5	0.372386	0.781	0.0	0.774	1	0.266	B
chrX	138710892	A	C	FGF13	NM_004114	nonsynonymous SNV	c.T112G	p.C38G	38	26	0.369324	0.751	0.0	0.616	0.999998	0.078	B
chrX	138710891	C	T	FGF13	NM_004114	nonsynonymous SNV	c.G113A	p.C38Y	38	27.1	0.121975	0.688	0.004	0.707	0.999999	0.155	B
chrX	138710891	C	G	FGF13	NM_004114	nonsynonymous SNV	c.G113C	p.C38S	38	26.4	0.085734	0.617	0.001	0.616	0.999999	0.105	B
chrX	138710891	C	A	FGF13	NM_004114	nonsynonymous SNV	c.G113T	p.C38F	38	24.8	0.106907	0.594	0.018	0.078	1	0.120	B
chrX	138710890	G	C	FGF13	NM_004114	nonsynonymous SNV	c.C114G	p.C38W	38	28.9	0.550008	0.681	0.001	0.96	1	0.297	B
chrX	138710889	C	T	FGF13	NM_004114	nonsynonymous SNV	c.G115A	p.D39N	39	22.8	0.043124	0.247	0.637	0.0	0.999495	0.139	B
chrX	138710889	C	G	FGF13	NM_004114	nonsynonymous SNV	c.G115C	p.D39H	39	25.1	0.089588	0.323	0.011	0.178	0.999902	0.306	B
chrX	138710889	C	A	FGF13	NM_004114	nonsynonymous SNV	c.G115T	p.D39Y	39	25.4	0.125843	0.412	0.006	0.307	0.999952	0.370	A
chrX	138710888	T	G	FGF13	NM_004114	nonsynonymous SNV	c.A116C	p.D39A	39	24.5	0.21281	0.231	0.035	0.01	0.999403	0.238	B
chrX	138710888	T	C	FGF13	NM_004114	nonsynonymous SNV	c.A116G	p.D39G	39	24.3	0.203876	0.267	0.024	0.0	0.999579	0.160	B
chrX	138710888	T	A	FGF13	NM_004114	nonsynonymous SNV	c.A116T	p.D39V	39	24.5	0.259907	0.353	0.008	0.032	1	0.314	B
chrX	138710887	G	T	FGF13	NM_004114	nonsynonymous SNV	c.C117A	p.D39E	39	20.6	0.024171	0.156	1.0	0.0	0.615388	0.074	B
chrX	138710887	G	C	FGF13	NM_004114	nonsynonymous SNV	c.C117G	p.D39E	39	20.2	0.024232	0.156	1.0	0.0	0.639738	0.074	B
chrX	138710886	T	G	FGF13	NM_004114	nonsynonymous SNV	c.A118C	p.K40Q	40	25.9	0.203744	0.574	0.112	0.71	0.998012	0.134	B
chrX	138710886	T	C	FGF13	NM_004114	nonsynonymous SNV	c.A118G	p.K40E	40	25.7	0.197135	0.592	0.066	0.437	0.998768	0.253	B
chrX	138710885	T	G	FGF13	NM_004114	nonsynonymous SNV	c.A119C	p.K40T	40	24.4	0.26957	0.580	0.051	0.434	0.99953	0.194	B
chrX	138710885	T	C	FGF13	NM_004114	nonsynonymous SNV	c.A119G	p.K40R	40	21.8	0.102588	0.350	0.57	0.016	0.996971	0.074	B
chrX	138710885	T	A	FGF13	NM_004114	nonsynonymous SNV	c.A119T	p.K40I	40	27.7	0.407234	0.653	0.02	0.836	0.999731	0.473	A
chrX	138710884	T	G	FGF13	NM_004114	nonsynonymous SNV	c.A120C	p.K40N	40	23.5	0.178109	0.457	0.048	0.71	0.968234	0.368	A
chrX	138710884	T	A	FGF13	NM_004114	nonsynonymous SNV	c.A120T	p.K40N	40	23.9	0.180739	0.457	0.048	0.71	0.968234	0.368	A
chrX	138710883	T	G	FGF13	NM_004114	nonsynonymous SNV	c.A121C	p.N41H	41	21.2	0.102071	0.247	0.522	0.001	0.996282	0.093	B
chrX	138710883	T	C	FGF13	NM_004114	nonsynonymous SNV	c.A121G	p.N41D	41	23.9	0.130567	0.221	0.119	0.027	0.992193	0.156	B
chrX	138710883	T	A	FGF13	NM_004114	nonsynonymous SNV	c.A121T	p.N41Y	41	24.3	0.250628	0.393	0.025	0.089	0.999098	0.139	B
chrX	138710882	T	G	FGF13	NM_004114	nonsynonymous SNV	c.A122C	p.N41T	41	23.6	0.131423	0.156	0.237	0.002	0.988468	0.068	B
chrX	138710882	T	C	FGF13	NM_004114	nonsynonymous SNV	c.A122G	p.N41S	41	19.83	0.094242	0.134	0.243	0.001	0.965765	0.058	B
chrX	138710882	T	A	FGF13	NM_004114	nonsynonymous SNV	c.A122T	p.N41I	41	24.1	0.230679	0.320	0.017	0.121	0.996251	0.186	B
chrX	138710881	G	T	FGF13	NM_004114	nonsynonymous SNV	c.C123A	p.N41K	41	24.1	0.044389	0.124	0.203	0.027	0.98619	0.243	B
chrX	138710881	G	C	FGF13	NM_004114	nonsynonymous SNV	c.C123G	p.N41K	41	24	0.044251	0.124	0.203	0.027	0.985776	0.243	B
chrX	138710880	T	G	FGF13	NM_004114	nonsynonymous SNV	c.A124C	p.K42Q	42	21.6	0.143353	0.153	0.019	0.025	0.933034	0.140	B
chrX	138710880	T	C	FGF13	NM_004114	nonsynonymous SNV	c.A124G	p.K42E	42	22.3	0.157659	0.160	0.013	0.017	0.959037	0.414	A
chrX	138710879	T	G	FGF13	NM_004114	nonsynonymous SNV	c.A125C	p.K42T	42	22.3	0.174619	0.246	0.034	0.024	0.986185	0.214	B
chrX	138710879	T	C	FGF13	NM_004114	nonsynonymous SNV	c.A125G	p.K42R	42	23.5	0.07842	0.150	0.053	0.001	0.917313	0.062	B
chrX	138710879	T	A	FGF13	NM_004114	nonsynonymous SNV	c.A125T	p.K42M	42	23.3	0.211262	0.304	0.105	0.049	0.993801	0.383	A
chrX	138710878	C	G	FGF13	NM_004114	nonsynonymous SNV	c.G126C	p.K42N	42	22.8	0.060732	0.143	0.013	0.036	0.984832	0.452	A
chrX	138710878	C	A	FGF13	NM_004114	nonsynonymous SNV	c.G126T	p.K42N	42	23.3	0.061157	0.143	0.013	0.036	0.984832	0.452	A
chrX	138710877	A	T	FGF13	NM_004114	nonsynonymous SNV	c.T127A	p.L43I	43	23.6	0.159764	0.345	0.098	0.245	0.997478	0.084	B
chrX	138710877	A	C	FGF13	NM_004114	nonsynonymous SNV	c.T127G	p.L43V	43	29.4	0.158561	0.326	0.299	0.027	0.998543	0.086	B
chrX	138710876	A	G	FGF13	NM_004114	nonsynonymous SNV	c.T128C	p.L43S	43	26.1	0.31945	0.554	0.041	0.558	0.99989	0.477	A
chrX	138710875	T	G	FGF13	NM_004114	nonsynonymous SNV	c.A129C	p.L43F	43	21.2	0.165097	0.461	0.119	0.062	0.997944	0.110	B
chrX	138710875	T	A	FGF13	NM_004114	nonsynonymous SNV	c.A129T	p.L43F	43	21.5	0.165097	0.461	0.119	0.062	0.997944	0.110	B
chrX	138710874	T	G	FGF13	NM_004114	nonsynonymous SNV	c.A130C	p.N44H	44	22.3	0.146453	0.361	0.067	0.195	0.999962	0.089	B
chrX	138710874	T	C	FGF13	NM_004114	nonsynonymous SNV	c.A130G	p.N44D	44	21.8	0.111228	0.290	0.369	0.0	0.999915	0.172	B
chrX	138710874	T	A	FGF13	NM_004114	nonsynonymous SNV	c.A130T	p.N44Y	44	24.3	0.235572	0.453	0.048	0.139	0.99999	0.196	B
chrX	138710873	T	G	FGF13	NM_004114	nonsynonymous SNV	c.A131C	p.N44T	44	21.6	0.127287	0.278	1.0	0.017	0.999975	0.076	B
chrX	138710873	T	C	FGF13	NM_004114	nonsynonymous SNV	c.A131G	p.N44S	44	24.4	0.109211	0.165	0.86	0.0	0.999913	0.057	B
chrX	138710873	T	A	FGF13	NM_004114	nonsynonymous SNV	c.A131T	p.N44I	44	22.4	0.178919	0.333	0.158	0.001	0.999992	0.269	B
chrX	138710872	A	T	FGF13	NM_004114	nonsynonymous SNV	c.T132A	p.N44K	44	18.68	0.071837	0.228	0.15	0.017	0.998618	0.396	A
chrX	138710872	A	C	FGF13	NM_004114	nonsynonymous SNV	c.T132G	p.N44K	44	19.19	0.071837	0.228	0.15	0.017	0.998397	0.396	A
chrX	138710871	C	T	FGF13	NM_004114	nonsynonymous SNV	c.G133A	p.V45I	45	21.6	0.038599	0.204	0.562	0.013	0.998829	0.083	B
chrX	138710871	C	G	FGF13	NM_004114	nonsynonymous SNV	c.G133C	p.V45L	45	21.6	0.062723	0.317	1.0	0.003	0.999674	0.196	B
chrX	138710871	C	A	FGF13	NM_004114	nonsynonymous SNV	c.G133T	p.V45F	45	24	0.088652	0.389	0.103	0.013	0.99997	0.219	B
chrX	138710870	A	T	FGF13	NM_004114	nonsynonymous SNV	c.T134A	p.V45D	45	26.1	0.519295	0.694	0.001	0.781	1	0.928	P
chrX	138710870	A	G	FGF13	NM_004114	nonsynonymous SNV	c.T134C	p.V45A	45	23.7	0.217631	0.477	0.004	0.194	0.999865	0.525	A
chrX	138710870	A	C	FGF13	NM_004114	nonsynonymous SNV	c.T134G	p.V45G	45	25.4	0.479799	0.648	0.002	0.616	1	0.603	P
chrX	138710868	A	T	FGF13	NM_004114	nonsynonymous SNV	c.T136A	p.F46I	46	22.7	0.21515	0.430	0.178	0.034	0.999982	0.425	A
chrX	138710868	A	G	FGF13	NM_004114	nonsynonymous SNV	c.T136C	p.F46L	46	24.2	0.194353	0.412	0.254	0.034	0.999984	0.901	P
chrX	138710868	A	C	FGF13	NM_004114	nonsynonymous SNV	c.T136G	p.F46V	46	24.4	0.321641	0.586	0.007	0.212	0.999992	0.417	A
chrX	138710867	A	T	FGF13	NM_004114	nonsynonymous SNV	c.T137A	p.F46Y	46	26.7	0.194613	0.508	0.003	0.793	0.999907	0.499	A
chrX	138710867	A	G	FGF13	NM_004114	nonsynonymous SNV	c.T137C	p.F46S	46	27.5	0.521088	0.667	0.001	0.863	0.999989	0.920	P
chrX	138710867	A	C	FGF13	NM_004114	nonsynonymous SNV	c.T137G	p.F46C	46	27.7	0.531982	0.681	0.001	0.928	0.999993	0.609	P
chrX	138710866	A	T	FGF13	NM_004114	nonsynonymous SNV	c.T138A	p.F46L	46	23.3	0.205766	0.379	0.254	0.034	0.997826	0.901	P
chrX	138710866	A	C	FGF13	NM_004114	nonsynonymous SNV	c.T138G	p.F46L	46	23.3	0.203326	0.360	0.254	0.034	0.997826	0.901	P
chrX	138710865	A	T	FGF13	NM_004114	nonsynonymous SNV	c.T139A	p.S47T	47	25.8	0.418587	0.599	0.0	0.937	0.99993	0.216	B
chrX	138710865	A	G	FGF13	NM_004114	nonsynonymous SNV	c.T139C	p.S47P	47	27.6	0.543284	0.722	0.0	0.982	0.999989	0.534	A
chrX	138710865	A	C	FGF13	NM_004114	nonsynonymous SNV	c.T139G	p.S47A	47	26	0.350333	0.537	0.0	0.723	0.999764	0.129	B
chrX	138710864	G	T	FGF13	NM_004114	nonsynonymous SNV	c.C140A	p.S47Y	47	28.5	0.330722	0.782	0.0	0.987	0.999998	0.672	P
chrX	138710864	G	C	FGF13	NM_004114	nonsynonymous SNV	c.C140G	p.S47C	47	28.9	0.276389	0.692	0.0	0.987	0.999997	0.212	B
chrX	138710864	G	A	FGF13	NM_004114	nonsynonymous SNV	c.C140T	p.S47F	47	29.2	0.259452	0.741	0.0	0.987	0.999999	0.713	P
chrX	138710862	G	C	FGF13	NM_004114	nonsynonymous SNV	c.C142G	p.R48G	48	24.8	0.170208	0.595	0.001	0.38	0.99997	0.601	P
chrX	138710862	G	A	FGF13	NM_004114	nonsynonymous SNV	c.C142T	p.R48W	48	31	0.168004	0.676	0.0	0.918	0.999991	0.741	P
chrX	138710861	C	T	FGF13	NM_004114	nonsynonymous SNV	c.G143A	p.R48Q	48	27	0.052748	0.401	0.004	0.281	0.999986	0.377	A
chrX	138710861	C	G	FGF13	NM_004114	nonsynonymous SNV	c.G143C	p.R48P	48	27.6	0.135117	0.552	0.001	0.644	0.999998	0.795	P
chrX	138710861	C	A	FGF13	NM_004114	nonsynonymous SNV	c.G143T	p.R48L	48	25.1	0.137713	0.572	0.002	0.38	0.999998	0.709	P
chrX	138710859	C	T	FGF13	NM_004114	nonsynonymous SNV	c.G145A	p.V49I	49	25.5	0.063309	0.356	0.003	0.685	0.999969	0.217	B
chrX	138710859	C	G	FGF13	NM_004114	nonsynonymous SNV	c.G145C	p.V49L	49	25.9	0.123848	0.412	0.005	0.78	0.99999	0.665	P
chrX	138710859	C	A	FGF13	NM_004114	nonsynonymous SNV	c.G145T	p.V49F	49	24.5	0.155497	0.555	0.053	0.396	0.999999	0.449	A
chrX	138710858	A	T	FGF13	NM_004114	nonsynonymous SNV	c.T146A	p.V49D	49	27.5	0.578347	0.687	0.003	0.99	1	0.969	P
chrX	138710858	A	G	FGF13	NM_004114	nonsynonymous SNV	c.T146C	p.V49A	49	26.2	0.358098	0.537	0.103	0.935	0.999979	0.832	P
chrX	138710858	A	C	FGF13	NM_004114	nonsynonymous SNV	c.T146G	p.V49G	49	26.8	0.563772	0.652	0.07	0.987	1	0.666	P
chrX	138710856	T	G	FGF13	NM_004114	nonsynonymous SNV	c.A148C	p.K50Q	50	23.7	0.162039	0.424	0.021	0.196	0.999894	0.320	B
chrX	138710856	T	C	FGF13	NM_004114	nonsynonymous SNV	c.A148G	p.K50E	50	24.1	0.161997	0.462	0.013	0.138	0.999937	0.824	P
chrX	138710855	T	G	FGF13	NM_004114	nonsynonymous SNV	c.A149C	p.K50T	50	23.7	0.198233	0.487	0.059	0.101	0.999975	0.550	A
chrX	138710855	T	C	FGF13	NM_004114	nonsynonymous SNV	c.A149G	p.K50R	50	19.59	0.090226	0.368	1.0	0.002	0.999861	0.087	B
chrX	138710855	T	A	FGF13	NM_004114	nonsynonymous SNV	c.A149T	p.K50I	50	26	0.315003	0.666	0.004	0.514	0.999985	0.846	P
chrX	138710854	T	G	FGF13	NM_004114	nonsynonymous SNV	c.A150C	p.K50N	50	23.7	0.164706	0.273	0.009	0.179	0.999995	0.744	P
chrX	138710854	T	A	FGF13	NM_004114	nonsynonymous SNV	c.A150T	p.K50N	50	23.7	0.165904	0.268	0.009	0.179	0.999995	0.744	P
chrX	138710853	G	T	FGF13	NM_004114	nonsynonymous SNV	c.C151A	p.L51I	51	21.7	0.038536	0.203	0.289	0.027	0.999978	0.098	B
chrX	138710853	G	C	FGF13	NM_004114	nonsynonymous SNV	c.C151G	p.L51V	51	23.6	0.04993	0.305	0.055	0.016	0.999988	0.141	B
chrX	138710853	G	A	FGF13	NM_004114	nonsynonymous SNV	c.C151T	p.L51F	51	22.2	0.045	0.268	0.496	0.016	0.999997	0.214	B
chrX	138710852	A	T	FGF13	NM_004114	nonsynonymous SNV	c.T152A	p.L51H	51	27.1	0.383623	0.604	0.001	0.91	0.999996	0.847	P
chrX	138710852	A	G	FGF13	NM_004114	nonsynonymous SNV	c.T152C	p.L51P	51	27.5	0.380984	0.676	0.002	0.883	1	0.770	P
chrX	138710852	A	C	FGF13	NM_004114	nonsynonymous SNV	c.T152G	p.L51R	51	26.8	0.372812	0.684	0.002	0.836	0.999998	0.830	P
chrX	138710850	A	T	FGF13	NM_004114	nonsynonymous SNV	c.T154A	p.F52I	52	22.7	0.119538	0.319	0.273	0.005	0.999983	0.720	P
chrX	138710850	A	G	FGF13	NM_004114	nonsynonymous SNV	c.T154C	p.F52L	52	22.6	0.10741	0.265	0.557	0.005	0.999985	0.941	P
chrX	138710850	A	C	FGF13	NM_004114	nonsynonymous SNV	c.T154G	p.F52V	52	22.7	0.172496	0.413	0.253	0.062	0.999992	0.634	P
chrX	138710849	A	T	FGF13	NM_004114	nonsynonymous SNV	c.T155A	p.F52Y	52	24.6	0.113437	0.418	0.559	0.405	0.99991	0.601	P
chrX	138710849	A	G	FGF13	NM_004114	nonsynonymous SNV	c.T155C	p.F52S	52	24.8	0.219547	0.494	0.175	0.25	0.999989	0.855	P
chrX	138710849	A	C	FGF13	NM_004114	nonsynonymous SNV	c.T155G	p.F52C	52	22.4	0.173663	0.412	0.851	0.002	0.999993	0.469	A
chrX	138710848	G	T	FGF13	NM_004114	nonsynonymous SNV	c.C156A	p.F52L	52	19.29	0.045	0.168	0.557	0.009	0.998876	0.941	P
chrX	138710848	G	C	FGF13	NM_004114	nonsynonymous SNV	c.C156G	p.F52L	52	19.25	0.045	0.196	0.557	0.009	0.998876	0.941	P
chrX	138710847	C	T	FGF13	NM_004114	nonsynonymous SNV	c.G157A	p.G53S	53	22.4	0.04044	0.357	0.239	0.038	0.999999	0.140	B
chrX	138710847	C	G	FGF13	NM_004114	nonsynonymous SNV	c.G157C	p.G53R	53	24.3	0.102483	0.575	0.004	0.087	1	0.819	P
chrX	138710847	C	A	FGF13	NM_004114	nonsynonymous SNV	c.G157T	p.G53C	53	28	0.214462	0.546	0.003	0.931	1	0.305	B
chrX	138710846	C	T	FGF13	NM_004114	nonsynonymous SNV	c.G158A	p.G53D	53	24.7	0.098543	0.630	0.009	0.356	1	0.856	P
chrX	138710846	C	G	FGF13	NM_004114	nonsynonymous SNV	c.G158C	p.G53A	53	23.9	0.057045	0.435	0.1	0.02	0.999999	0.204	B
chrX	138710846	C	A	FGF13	NM_004114	nonsynonymous SNV	c.G158T	p.G53V	53	24.3	0.124185	0.646	0.005	0.086	1	0.489	A
chrX	138710844	A	T	FGF13	NM_004114	nonsynonymous SNV	c.T160A	p.S54T	54	21.1	0.135516	0.292	0.489	0.039	0.999932	0.078	B
chrX	138710844	A	G	FGF13	NM_004114	nonsynonymous SNV	c.T160C	p.S54P	54	22.4	0.158382	0.352	0.243	0.001	0.99999	0.163	B
chrX	138710844	A	C	FGF13	NM_004114	nonsynonymous SNV	c.T160G	p.S54A	54	20.8	0.113098	0.311	0.662	0.011	0.999779	0.077	B
chrX	138710843	G	T	FGF13	NM_004114	nonsynonymous SNV	c.C161A	p.S54Y	54	24.6	0.082825	0.483	0.031	0.285	0.999998	0.274	B
chrX	138710843	G	C	FGF13	NM_004114	nonsynonymous SNV	c.C161G	p.S54C	54	26.6	0.069496	0.445	0.042	0.571	0.999997	0.097	B
chrX	138710843	G	A	FGF13	NM_004114	nonsynonymous SNV	c.C161T	p.S54F	54	25	0.086518	0.573	0.039	0.396	0.999999	0.245	B
chrX	138710841	T	G	FGF13	NM_004114	nonsynonymous SNV	c.A163C	p.K55Q	55	25.9	0.255662	0.381	0.034	0.811	0.999894	0.246	B
chrX	138710841	T	C	FGF13	NM_004114	nonsynonymous SNV	c.A163G	p.K55E	55	26.2	0.205155	0.490	0.02	0.722	0.999937	0.665	P
chrX	138710840	T	G	FGF13	NM_004114	nonsynonymous SNV	c.A164C	p.K55T	55	25.6	0.246208	0.477	0.016	0.689	0.999975	0.535	A
chrX	138710840	T	C	FGF13	NM_004114	nonsynonymous SNV	c.A164G	p.K55R	55	21.3	0.113112	0.297	0.978	0.077	0.999845	0.064	B
chrX	138710840	T	A	FGF13	NM_004114	nonsynonymous SNV	c.A164T	p.K55M	55	26.7	0.367901	0.464	0.005	0.923	0.999989	0.764	P
chrX	138710839	C	G	FGF13	NM_004114	nonsynonymous SNV	c.G165C	p.K55N	55	24.4	0.089311	0.359	0.014	0.811	0.999344	0.795	P
chrX	138710839	C	A	FGF13	NM_004114	nonsynonymous SNV	c.G165T	p.K55N	55	24.4	0.090284	0.358	0.014	0.811	0.999344	0.795	P
chrX	138710838	T	G	FGF13	NM_004114	nonsynonymous SNV	c.A166C	p.K56Q	56	23.8	0.215044	0.216	0.035	0.011	0.999994	0.287	B
chrX	138710838	T	C	FGF13	NM_004114	nonsynonymous SNV	c.A166G	p.K56E	56	22.5	0.21392	0.381	0.152	0.002	0.999997	0.719	P
chrX	138710837	T	G	FGF13	NM_004114	nonsynonymous SNV	c.A167C	p.K56T	56	23.7	0.304132	0.430	0.023	0.007	0.999999	0.537	A
chrX	138710837	T	C	FGF13	NM_004114	nonsynonymous SNV	c.A167G	p.K56R	56	22.4	0.161193	0.205	0.097	0.001	0.999991	0.096	B
chrX	138710837	T	A	FGF13	NM_004114	nonsynonymous SNV	c.A167T	p.K56M	56	24.7	0.422739	0.656	0.006	0.401	0.999999	0.734	P
chrX	138710836	C	G	FGF13	NM_004114	nonsynonymous SNV	c.G168C	p.K56N	56	20.9	0.095757	0.157	0.02	0.004	0.999969	0.762	P
chrX	138710836	C	A	FGF13	NM_004114	nonsynonymous SNV	c.G168T	p.K56N	56	21	0.096325	0.157	0.02	0.004	0.999967	0.762	P
chrX	138710835	T	C	FGF13	NM_004114	nonsynonymous SNV	c.A169G	p.R57G	57	21.9	0.277934	0.425	0.009	0.098	0.999601	0.365	A
chrX	138710835	T	A	FGF13	NM_004114	nonsynonymous SNV	c.A169T	p.R57W	57	24.6	0.456567	0.644	0.0	0.825	0.999866	0.563	A
chrX	138710834	C	T	FGF13	NM_004114	nonsynonymous SNV	c.G170A	p.R57K	57	21.7	0.052271	0.288	0.144	0.003	0.999785	0.096	B
chrX	138710834	C	G	FGF13	NM_004114	nonsynonymous SNV	c.G170C	p.R57T	57	23.6	0.073041	0.306	0.053	0.011	0.999967	0.548	A
chrX	138710834	C	A	FGF13	NM_004114	nonsynonymous SNV	c.G170T	p.R57M	57	26.5	0.120521	0.462	0.002	0.615	0.999987	0.653	P
chrX	138710833	C	G	FGF13	NM_004114	nonsynonymous SNV	c.G171C	p.R57S	57	19.06	0.118805	0.414	0.035	0.071	0.998701	0.732	P
chrX	138710833	C	A	FGF13	NM_004114	nonsynonymous SNV	c.G171T	p.R57S	57	19.01	0.118805	0.414	0.035	0.071	0.998601	0.732	P
chrX	138710832	G	T	FGF13	NM_004114	nonsynonymous SNV	c.C172A	p.R58S	58	23.9	0.132328	0.321	0.167	0.008	0.996451	0.700	P
chrX	138710832	G	C	FGF13	NM_004114	nonsynonymous SNV	c.C172G	p.R58G	58	24.3	0.205299	0.332	0.082	0.05	0.995902	0.392	A
chrX	138710832	G	A	FGF13	NM_004114	nonsynonymous SNV	c.C172T	p.R58C	58	32	0.241707	0.477	0.012	0.608	0.999988	0.431	A
chrX	138710831	C	T	FGF13	NM_004114	nonsynonymous SNV	c.G173A	p.R58H	58	24.8	0.131113	0.357	0.029	0.411	0.998842	0.253	B
chrX	138710831	C	G	FGF13	NM_004114	nonsynonymous SNV	c.G173C	p.R58P	58	23	0.154582	0.279	0.362	0.006	0.999581	0.403	A
chrX	138710831	C	A	FGF13	NM_004114	nonsynonymous SNV	c.G173T	p.R58L	58	23.1	0.181281	0.343	0.162	0.003	0.999555	0.420	A
chrX	138710829	T	C	FGF13	NM_004114	nonsynonymous SNV	c.A175G	p.R59G	59	21.4	0.230692	0.399	0.346	0.101	0.999883	0.341	A
chrX	138710828	C	T	FGF13	NM_004114	nonsynonymous SNV	c.G176A	p.R59K	59	21.7	0.036151	0.295	0.935	0.009	0.999905	0.098	B
chrX	138710828	C	G	FGF13	NM_004114	nonsynonymous SNV	c.G176C	p.R59T	59	23.7	0.071812	0.329	0.608	0.179	0.999984	0.434	A
chrX	138710828	C	A	FGF13	NM_004114	nonsynonymous SNV	c.G176T	p.R59I	59	24.7	0.10737	0.387	0.17	0.434	1	0.451	A
chrX	138710827	T	G	FGF13	NM_004114	nonsynonymous SNV	c.A177C	p.R59S	59	13.89	0.155385	0.388	0.808	0.101	0.998662	0.643	P
chrX	138710827	T	A	FGF13	NM_004114	nonsynonymous SNV	c.A177T	p.R59S	59	14.09	0.158652	0.385	0.808	0.101	0.99872	0.643	P
chrX	138710826	T	C	FGF13	NM_004114	nonsynonymous SNV	c.A178G	p.R60G	60	23.5	0.333944	0.395	0.019	0.005	0.999993	0.593	P
chrX	138710825	C	T	FGF13	NM_004114	nonsynonymous SNV	c.G179A	p.R60K	60	21.9	0.057886	0.325	0.382	0.009	0.999979	0.181	B
chrX	138710825	C	G	FGF13	NM_004114	nonsynonymous SNV	c.G179C	p.R60T	60	23.8	0.088031	0.372	0.017	0.027	0.999997	0.754	P
chrX	138710825	C	A	FGF13	NM_004114	nonsynonymous SNV	c.G179T	p.R60I	60	24.6	0.175402	0.590	0.005	0.284	1	0.720	P
chrX	138710824	T	G	FGF13	NM_004114	nonsynonymous SNV	c.A180C	p.R60S	60	20.2	0.219268	0.361	0.057	0.009	0.998518	0.872	P
chrX	138710824	T	A	FGF13	NM_004114	nonsynonymous SNV	c.A180T	p.R60S	60	20.2	0.223763	0.370	0.057	0.009	0.998518	0.872	P
chrX	138710823	T	C	FGF13	NM_004114	nonsynonymous SNV	c.A181G	p.R61G	61	23.5	0.235335	0.339	0.034	0.002	0.999698	0.494	A
chrX	138710822	C	T	FGF13	NM_004114	nonsynonymous SNV	c.G182A	p.R61K	61	21.4	0.049588	0.268	0.115	0.004	0.999862	0.106	B
chrX	138710822	C	G	FGF13	NM_004114	nonsynonymous SNV	c.G182C	p.R61T	61	23.4	0.095586	0.315	0.034	0.002	0.999979	0.533	A
chrX	138710822	C	A	FGF13	NM_004114	nonsynonymous SNV	c.G182T	p.R61I	61	24.2	0.127586	0.560	0.007	0.041	1	0.539	A
chrX	138710821	T	G	FGF13	NM_004114	nonsynonymous SNV	c.A183C	p.R61S	61	21.7	0.224288	0.343	0.173	0.004	0.99986	0.765	P
chrX	138710821	T	A	FGF13	NM_004114	nonsynonymous SNV	c.A183T	p.R61S	61	21.6	0.229437	0.339	0.173	0.004	0.999865	0.765	P
chrX	138710820	G	T	FGF13	NM_004114	nonsynonymous SNV	c.C184A	p.P62T	62	23.5	0.081452	0.454	0.096	0.024	0.999999	0.197	B
chrX	138710820	G	C	FGF13	NM_004114	nonsynonymous SNV	c.C184G	p.P62A	62	23.3	0.07793	0.355	0.039	0.013	0.999998	0.130	B
chrX	138710820	G	A	FGF13	NM_004114	nonsynonymous SNV	c.C184T	p.P62S	62	22.2	0.075311	0.379	0.066	0.013	0.999999	0.285	B
chrX	138710819	G	T	FGF13	NM_004114	nonsynonymous SNV	c.C185A	p.P62Q	62	22.7	0.080645	0.409	0.274	0.091	0.999999	0.234	B
chrX	138710819	G	C	FGF13	NM_004114	nonsynonymous SNV	c.C185G	p.P62R	62	25.9	0.126913	0.628	0.009	0.374	1	0.481	A
chrX	138710819	G	A	FGF13	NM_004114	nonsynonymous SNV	c.C185T	p.P62L	62	27	0.121041	0.546	0.005	0.022	1	0.308	B
chrX	138710817	C	T	FGF13	NM_004114	nonsynonymous SNV	c.G187A	p.E63K	63	28.8	0.154666	0.603	0.008	0.178	1	0.826	P
chrX	138710817	C	G	FGF13	NM_004114	nonsynonymous SNV	c.G187C	p.E63Q	63	31	0.114223	0.431	0.003	0.489	1	0.541	A
chrX	138708928	T	G	FGF13	NM_004114	nonsynonymous SNV	c.A188C	p.E63A	63	24.3	0.170636	0.656	0.002	0.285	1	0.62	P
chrX	138708928	T	C	FGF13	NM_004114	nonsynonymous SNV	c.A188G	p.E63G	63	25.4	0.364714	0.773	0.001	0.77	1	0.724	P
chrX	138708928	T	A	FGF13	NM_004114	nonsynonymous SNV	c.A188T	p.E63V	63	27.7	0.446182	0.793	0.001	0.873	1	0.676	P
chrX	138708927	C	G	FGF13	NM_004114	nonsynonymous SNV	c.G189C	p.E63D	63	17.19	0.031026	0.389	0.337	0.049	1	0.215	B
chrX	138708927	C	A	FGF13	NM_004114	nonsynonymous SNV	c.G189T	p.E63D	63	16.84	0.031416	0.389	0.337	0.049	1	0.215	B
chrX	138708926	G	T	FGF13	NM_004114	nonsynonymous SNV	c.C190A	p.P64T	64	26.6	0.246479	0.671	0.001	0.945	1	0.616	P
chrX	138708926	G	C	FGF13	NM_004114	nonsynonymous SNV	c.C190G	p.P64A	64	26.5	0.14978	0.587	0.004	0.912	1	0.333	B
chrX	138708926	G	A	FGF13	NM_004114	nonsynonymous SNV	c.C190T	p.P64S	64	26.8	0.12024	0.588	0.121	0.742	1	0.631	P
chrX	138708925	G	T	FGF13	NM_004114	nonsynonymous SNV	c.C191A	p.P64H	64	27.4	0.296017	0.666	0.0	0.993	1	0.822	P
chrX	138708925	G	C	FGF13	NM_004114	nonsynonymous SNV	c.C191G	p.P64R	64	26.9	0.216046	0.698	0.001	0.814	1	0.867	P
chrX	138708925	G	A	FGF13	NM_004114	nonsynonymous SNV	c.C191T	p.P64L	64	27.3	0.309306	0.698	0.001	0.98	1	0.717	P
chrX	138708923	G	T	FGF13	NM_004114	nonsynonymous SNV	c.C193A	p.Q65K	65	24.8	0.153466	0.607	0.004	0.43	1	0.849	P
chrX	138708923	G	C	FGF13	NM_004114	nonsynonymous SNV	c.C193G	p.Q65E	65	25.6	0.122986	0.581	0.003	0.82	1	0.544	A
chrX	138708922	T	G	FGF13	NM_004114	nonsynonymous SNV	c.A194C	p.Q65P	65	26.1	0.367872	0.814	0.002	0.972	1	0.779	P
chrX	138708922	T	C	FGF13	NM_004114	nonsynonymous SNV	c.A194G	p.Q65R	65	25.4	0.268542	0.674	0.003	0.916	0.999998	0.844	P
chrX	138708922	T	A	FGF13	NM_004114	nonsynonymous SNV	c.A194T	p.Q65L	65	25.9	0.535814	0.742	0.001	0.913	1	0.725	P
chrX	138708921	C	G	FGF13	NM_004114	nonsynonymous SNV	c.G195C	p.Q65H	65	22.9	0.101159	0.545	0.256	0.955	0.999916	0.863	P
chrX	138708921	C	A	FGF13	NM_004114	nonsynonymous SNV	c.G195T	p.Q65H	65	22.8	0.106479	0.545	0.256	0.955	0.999916	0.863	P
chrX	138708920	G	T	FGF13	NM_004114	nonsynonymous SNV	c.C196A	p.L66I	66	24.6	0.083735	0.447	0.088	0.144	1	0.854	P
chrX	138708920	G	C	FGF13	NM_004114	nonsynonymous SNV	c.C196G	p.L66V	66	26.4	0.160405	0.546	0.001	0.279	1	0.922	P
chrX	138708920	G	A	FGF13	NM_004114	nonsynonymous SNV	c.C196T	p.L66F	66	28.1	0.210	0.639	0.001	0.908	1	0.993	P
chrX	138708919	A	T	FGF13	NM_004114	nonsynonymous SNV	c.T197A	p.L66H	66	27.1	0.538948	0.847	0.0	0.977	1	0.999	P
chrX	138708919	A	G	FGF13	NM_004114	nonsynonymous SNV	c.T197C	p.L66P	66	27.3	0.55068	0.853	0.0	0.978	1	0.999	P
chrX	138708919	A	C	FGF13	NM_004114	nonsynonymous SNV	c.T197G	p.L66R	66	27.2	0.548312	0.844	0.0	0.951	1	0.993	P
chrX	138708917	T	G	FGF13	NM_004114	nonsynonymous SNV	c.A199C	p.K67Q	67	26	0.29017	0.654	0.039	0.917	1	0.980	P
chrX	138708917	T	C	FGF13	NM_004114	nonsynonymous SNV	c.A199G	p.K67E	67	26.6	0.27515	0.722	0.044	0.955	1	0.998	P
chrX	138708916	T	G	FGF13	NM_004114	nonsynonymous SNV	c.A200C	p.K67T	67	26.4	0.596869	0.822	0.002	0.99	1	0.993	P
chrX	138708916	T	C	FGF13	NM_004114	nonsynonymous SNV	c.A200G	p.K67R	67	25.9	0.157964	0.668	0.011	0.558	0.999999	0.485	A
chrX	138708916	T	A	FGF13	NM_004114	nonsynonymous SNV	c.A200T	p.K67M	67	27.4	0.588715	0.839	0.001	0.984	1	0.991	P
chrX	138708915	C	G	FGF13	NM_004114	nonsynonymous SNV	c.G201C	p.K67N	67	24.9	0.241532	0.516	0.002	0.985	0.999998	0.999	P
chrX	138708915	C	A	FGF13	NM_004114	nonsynonymous SNV	c.G201T	p.K67N	67	24.9	0.242415	0.516	0.002	0.985	0.999998	0.999	P
chrX	138708914	C	T	FGF13	NM_004114	nonsynonymous SNV	c.G202A	p.G68S	68	27.9	0.248475	0.765	0.002	0.951	1	0.998	P
chrX	138708914	C	G	FGF13	NM_004114	nonsynonymous SNV	c.G202C	p.G68R	68	28.4	0.324802	0.833	0.0	0.992	1	1.000	P
chrX	138708914	C	A	FGF13	NM_004114	nonsynonymous SNV	c.G202T	p.G68C	68	29.3	0.356464	0.856	0.0	0.988	1	0.999	P
chrX	138708913	C	T	FGF13	NM_004114	nonsynonymous SNV	c.G203A	p.G68D	68	27.1	0.278507	0.848	0.0	0.739	1	1.000	P
chrX	138708913	C	G	FGF13	NM_004114	nonsynonymous SNV	c.G203C	p.G68A	68	24.5	0.080841	0.715	0.083	0.359	1	0.987	P
chrX	138708913	C	A	FGF13	NM_004114	nonsynonymous SNV	c.G203T	p.G68V	68	27.8	0.335983	0.817	0.001	0.942	1	0.999	P
chrX	138708911	T	G	FGF13	NM_004114	nonsynonymous SNV	c.A205C	p.I69L	69	24.3	0.272841	0.815	0.002	0.966	0.999999	0.950	P
chrX	138708911	T	C	FGF13	NM_004114	nonsynonymous SNV	c.A205G	p.I69V	69	24.5	0.067676	0.388	0.159	0.6	0.999999	0.686	P
chrX	138708911	T	A	FGF13	NM_004114	nonsynonymous SNV	c.A205T	p.I69L	69	24.5	0.305132	0.816	0.002	0.966	0.999999	0.950	P
chrX	138708910	A	T	FGF13	NM_004114	nonsynonymous SNV	c.T206A	p.I69K	69	26.9	0.665291	0.932	0.0	0.998	1	0.999	P
chrX	138708910	A	G	FGF13	NM_004114	nonsynonymous SNV	c.T206C	p.I69T	69	26.3	0.531853	0.872	0.007	0.998	1	0.998	P
chrX	138708910	A	C	FGF13	NM_004114	nonsynonymous SNV	c.T206G	p.I69R	69	27.3	0.683654	0.920	0.0	0.999	1	0.999	P
chrX	138708909	T	C	FGF13	NM_004114	nonsynonymous SNV	c.A207G	p.I69M	69	22.9	0.310402	0.780	0.001	0.999	0.999967	0.949	P
chrX	138708908	C	T	FGF13	NM_004114	nonsynonymous SNV	c.G208A	p.V70I	70	23.5	0.033202	0.238	0.029	0.437	1	0.085	B
chrX	138708908	C	G	FGF13	NM_004114	nonsynonymous SNV	c.G208C	p.V70L	70	23.9	0.053538	0.234	0.306	0.296	1	0.800	P
chrX	138708908	C	A	FGF13	NM_004114	nonsynonymous SNV	c.G208T	p.V70F	70	27.4	0.236539	0.679	0.003	0.993	1	0.937	P
chrX	138708907	A	T	FGF13	NM_004114	nonsynonymous SNV	c.T209A	p.V70D	70	27.9	0.598332	0.780	0.001	0.995	1	0.998	P
chrX	138708907	A	G	FGF13	NM_004114	nonsynonymous SNV	c.T209C	p.V70A	70	26	0.290089	0.507	0.048	0.837	1	0.963	P
chrX	138708907	A	C	FGF13	NM_004114	nonsynonymous SNV	c.T209G	p.V70G	70	27.3	0.598325	0.798	0.0	0.991	1	0.990	P
chrX	138708905	T	G	FGF13	NM_004114	nonsynonymous SNV	c.A211C	p.T71P	71	27	0.428957	0.723	0.023	0.997	1	0.996	P
chrX	138708905	T	C	FGF13	NM_004114	nonsynonymous SNV	c.A211G	p.T71A	71	25.6	0.220535	0.612	0.044	0.921	1	0.961	P
chrX	138708905	T	A	FGF13	NM_004114	nonsynonymous SNV	c.A211T	p.T71S	71	25	0.213796	0.547	0.051	0.969	1	0.944	P
chrX	138708904	G	T	FGF13	NM_004114	nonsynonymous SNV	c.C212A	p.T71N	71	26.9	0.14265	0.515	0.033	0.995	1	0.994	P
chrX	138708904	G	C	FGF13	NM_004114	nonsynonymous SNV	c.C212G	p.T71S	71	26.5	0.09749	0.531	0.051	0.969	1	0.944	P
chrX	138708904	G	A	FGF13	NM_004114	nonsynonymous SNV	c.C212T	p.T71I	71	27.2	0.112438	0.674	0.01	0.992	1	0.999	P
chrX	138708902	T	G	FGF13	NM_004114	nonsynonymous SNV	c.A214C	p.K72Q	72	24.9	0.099128	0.449	0.071	0.073	0.999953	0.423	A
chrX	138708902	T	C	FGF13	NM_004114	nonsynonymous SNV	c.A214G	p.K72E	72	25.8	0.265317	0.785	0.001	0.359	0.999972	0.906	P
chrX	138708901	T	G	FGF13	NM_004114	nonsynonymous SNV	c.A215C	p.K72T	72	25.6	0.374461	0.858	0.001	0.777	0.99999	0.794	P
chrX	138708901	T	C	FGF13	NM_004114	nonsynonymous SNV	c.A215G	p.K72R	72	18.09	0.055626	0.440	1.0	0.01	0.999938	0.089	B
chrX	138708901	T	A	FGF13	NM_004114	nonsynonymous SNV	c.A215T	p.K72M	72	26	0.401142	0.786	0.0	0.428	0.999996	0.814	P
chrX	138708900	C	G	FGF13	NM_004114	nonsynonymous SNV	c.G216C	p.K72N	72	21.6	0.06771	0.405	0.029	0.222	0.999991	0.976	P
chrX	138708900	C	A	FGF13	NM_004114	nonsynonymous SNV	c.G216T	p.K72N	72	21.7	0.06885	0.406	0.029	0.222	0.999991	0.976	P
chrX	138708899	G	T	FGF13	NM_004114	nonsynonymous SNV	c.C217A	p.L73I	73	25.4	0.166557	0.725	0.021	0.923	1	0.760	P
chrX	138708899	G	C	FGF13	NM_004114	nonsynonymous SNV	c.C217G	p.L73V	73	25.4	0.339661	0.893	0.001	0.881	1	0.932	P
chrX	138708898	A	T	FGF13	NM_004114	nonsynonymous SNV	c.T218A	p.L73Q	73	27.4	0.655331	0.953	0.0	0.998	1	1.000	P
chrX	138708898	A	G	FGF13	NM_004114	nonsynonymous SNV	c.T218C	p.L73P	73	27.9	0.67602	0.959	0.0	0.999	1	1.000	P
chrX	138708898	A	C	FGF13	NM_004114	nonsynonymous SNV	c.T218G	p.L73R	73	27.3	0.664156	0.963	0.0	0.998	1	0.999	P
chrX	138708896	A	T	FGF13	NM_004114	nonsynonymous SNV	c.T220A	p.Y74N	74	26.9	0.575111	0.931	0.003	0.857	1	0.339	B
chrX	138708896	A	G	FGF13	NM_004114	nonsynonymous SNV	c.T220C	p.Y74H	74	26.2	0.277845	0.921	0.002	0.941	1	0.229	B
chrX	138708896	A	C	FGF13	NM_004114	nonsynonymous SNV	c.T220G	p.Y74D	74	27.3	0.579778	0.941	0.003	0.799	1	0.770	P
chrX	138708895	T	G	FGF13	NM_004114	nonsynonymous SNV	c.A221C	p.Y74S	74	24.3	0.571831	0.875	0.003	0.266	1	0.245	B
chrX	138708895	T	C	FGF13	NM_004114	nonsynonymous SNV	c.A221G	p.Y74C	74	26.5	0.478221	0.933	0.004	0.97	1	0.158	B
chrX	138708895	T	A	FGF13	NM_004114	nonsynonymous SNV	c.A221T	p.Y74F	74	20.6	0.057214	0.400	0.475	0.022	1	0.064	B
chrX	138708893	T	G	FGF13	NM_004114	nonsynonymous SNV	c.A223C	p.S75R	75	25.9	0.506328	0.933	0.002	0.988	0.999999	0.999	P
chrX	138708893	T	C	FGF13	NM_004114	nonsynonymous SNV	c.A223G	p.S75G	75	25.1	0.290198	0.874	0.009	0.867	0.999997	0.469	A
chrX	138708893	T	A	FGF13	NM_004114	nonsynonymous SNV	c.A223T	p.S75C	75	20.5	0.088712	0.528	1.0	0.029	0.999999	0.122	B
chrX	138708892	C	T	FGF13	NM_004114	nonsynonymous SNV	c.G224A	p.S75N	75	22.9	0.153348	0.725	0.014	0.338	1	0.769	P
chrX	138708892	C	G	FGF13	NM_004114	nonsynonymous SNV	c.G224C	p.S75T	75	23.3	0.118841	0.691	0.01	0.601	1	0.588	P
chrX	138708892	C	A	FGF13	NM_004114	nonsynonymous SNV	c.G224T	p.S75I	75	25.8	0.368845	0.852	0.001	0.975	1	0.978	P
chrX	138708891	G	T	FGF13	NM_004114	nonsynonymous SNV	c.C225A	p.S75R	75	23.1	0.208221	0.838	0.002	0.988	0.999992	0.999	P
chrX	138708891	G	C	FGF13	NM_004114	nonsynonymous SNV	c.C225G	p.S75R	75	23.4	0.208221	0.838	0.002	0.988	0.999992	0.999	P
chrX	138708890	G	C	FGF13	NM_004114	nonsynonymous SNV	c.C226G	p.R76G	76	24.5	0.418983	0.916	0.001	0.987	0.999997	0.928	P
chrX	138708889	C	T	FGF13	NM_004114	nonsynonymous SNV	c.G227A	p.R76Q	76	23.7	0.116235	0.753	0.17	0.597	1	0.372	A
chrX	138708889	C	G	FGF13	NM_004114	nonsynonymous SNV	c.G227C	p.R76P	76	27.5	0.362933	0.941	0.001	0.997	1	0.995	P
chrX	138708889	C	A	FGF13	NM_004114	nonsynonymous SNV	c.G227T	p.R76L	76	26	0.355635	0.900	0.001	0.986	1	0.914	P
chrX	138708887	G	T	FGF13	NM_004114	nonsynonymous SNV	c.C229A	p.Q77K	77	26.4	0.102356	0.708	0.043	0.801	1	0.878	P
chrX	138708887	G	C	FGF13	NM_004114	nonsynonymous SNV	c.C229G	p.Q77E	77	25.6	0.10271	0.734	0.028	0.725	1	0.475	A
chrX	138708886	T	G	FGF13	NM_004114	nonsynonymous SNV	c.A230C	p.Q77P	77	26.7	0.495183	0.898	0.052	0.977	1	0.892	P
chrX	138708886	T	C	FGF13	NM_004114	nonsynonymous SNV	c.A230G	p.Q77R	77	25.5	0.314795	0.828	0.027	0.935	1	0.869	P
chrX	138708886	T	A	FGF13	NM_004114	nonsynonymous SNV	c.A230T	p.Q77L	77	27.1	0.517175	0.894	0.032	0.801	1	0.424	A
chrX	138708885	T	G	FGF13	NM_004114	nonsynonymous SNV	c.A231C	p.Q77H	77	17.79	0.042152	0.551	0.161	0.134	0.999991	0.662	P
chrX	138708885	T	A	FGF13	NM_004114	nonsynonymous SNV	c.A231T	p.Q77H	77	17.72	0.036049	0.551	0.161	0.134	0.99999	0.662	P
chrX	138708884	C	T	FGF13	NM_004114	nonsynonymous SNV	c.G232A	p.G78S	78	27	0.116454	0.767	0.025	0.894	1	0.672	P
chrX	138708884	C	G	FGF13	NM_004114	nonsynonymous SNV	c.G232C	p.G78R	78	27.1	0.263615	0.836	0.054	0.996	1	0.980	P
chrX	138708884	C	A	FGF13	NM_004114	nonsynonymous SNV	c.G232T	p.G78C	78	28.5	0.402707	0.917	0.0	0.999	1	0.924	P
chrX	138708883	C	T	FGF13	NM_004114	nonsynonymous SNV	c.G233A	p.G78D	78	26.7	0.315747	0.893	0.002	0.987	1	0.951	P
chrX	138708883	C	G	FGF13	NM_004114	nonsynonymous SNV	c.G233C	p.G78A	78	26.2	0.243788	0.903	0.004	0.96	1	0.845	P
chrX	138708883	C	A	FGF13	NM_004114	nonsynonymous SNV	c.G233T	p.G78V	78	27.6	0.379141	0.896	0.001	0.998	1	0.987	P
chrX	138708881	A	T	FGF13	NM_004114	nonsynonymous SNV	c.T235A	p.Y79N	79	26.4	0.244693	0.589	0.001	0.869	0.999587	0.851	P
chrX	138708881	A	G	FGF13	NM_004114	nonsynonymous SNV	c.T235C	p.Y79H	79	25.9	0.058302	0.534	0.046	0.858	0.994853	0.609	P
chrX	138708881	A	C	FGF13	NM_004114	nonsynonymous SNV	c.T235G	p.Y79D	79	27.2	0.243825	0.643	0.001	0.869	0.999428	0.983	P
chrX	138708880	T	G	FGF13	NM_004114	nonsynonymous SNV	c.A236C	p.Y79S	79	22.2	0.050686	0.393	0.013	0.684	0.990256	0.925	P
chrX	138708880	T	C	FGF13	NM_004114	nonsynonymous SNV	c.A236G	p.Y79C	79	21.6	0.048896	0.489	0.001	0.899	0.993831	0.449	A
chrX	138708880	T	A	FGF13	NM_004114	nonsynonymous SNV	c.A236T	p.Y79F	79	7.645	0.004883	0.102	1.0	0.003	0.891036	0.051	B
chrX	138708878	G	T	FGF13	NM_004114	nonsynonymous SNV	c.C238A	p.H80N	80	23.8	0.05423	0.549	0.12	0.052	0.999993	0.340	B
chrX	138708878	G	C	FGF13	NM_004114	nonsynonymous SNV	c.C238G	p.H80D	80	26.9	0.106658	0.896	0.017	0.46	0.999998	0.930	P
chrX	138708878	G	A	FGF13	NM_004114	nonsynonymous SNV	c.C238T	p.H80Y	80	19.41	0.028805	0.504	0.854	0.005	0.999995	0.137	B
chrX	138708877	T	G	FGF13	NM_004114	nonsynonymous SNV	c.A239C	p.H80P	80	27.3	0.356855	0.938	0.005	0.776	1	0.972	P
chrX	138708877	T	C	FGF13	NM_004114	nonsynonymous SNV	c.A239G	p.H80R	80	23.2	0.129506	0.898	0.007	0.276	0.999999	0.790	P
chrX	138708877	T	A	FGF13	NM_004114	nonsynonymous SNV	c.A239T	p.H80L	80	23.6	0.277339	0.838	0.008	0.135	1	0.350	A
chrX	138708876	G	T	FGF13	NM_004114	nonsynonymous SNV	c.C240A	p.H80Q	80	21.3	0.053494	0.699	0.025	0.013	0.999991	0.596	P
chrX	138708876	G	C	FGF13	NM_004114	nonsynonymous SNV	c.C240G	p.H80Q	80	21.1	0.053579	0.699	0.025	0.013	0.999991	0.596	P
chrX	138708875	A	T	FGF13	NM_004114	nonsynonymous SNV	c.T241A	p.L81M	81	23.8	0.310786	0.822	0.0	0.999	0.99987	0.659	P
chrX	138708875	A	C	FGF13	NM_004114	nonsynonymous SNV	c.T241G	p.L81V	81	23.3	0.368148	0.854	0.0	0.987	0.999892	0.569	P
chrX	138708874	A	G	FGF13	NM_004114	nonsynonymous SNV	c.T242C	p.L81S	81	27.7	0.671784	0.960	0.0	1.0	0.999999	1.000	P
chrX	138708874	A	C	FGF13	NM_004114	nonsynonymous SNV	c.T242G	p.L81W	81	27.9	0.739578	0.965	0.0	1.0	1	0.998	P
chrX	138708873	C	G	FGF13	NM_004114	nonsynonymous SNV	c.G243C	p.L81F	81	21.5	0.297509	0.917	0.0	0.999	0.999999	0.945	P
chrX	138708873	C	A	FGF13	NM_004114	nonsynonymous SNV	c.G243T	p.L81F	81	21.7	0.304196	0.917	0.0	0.999	0.999999	0.945	P
chrX	138708872	G	T	FGF13	NM_004114	nonsynonymous SNV	c.C244A	p.Q82K	82	23.8	0.222207	0.880	0.01	0.706	1	0.679	P
chrX	138708872	G	C	FGF13	NM_004114	nonsynonymous SNV	c.C244G	p.Q82E	82	23.3	0.100911	0.645	0.139	0.257	1	0.473	A
chrX	138708871	T	G	FGF13	NM_004114	nonsynonymous SNV	c.A245C	p.Q82P	82	27.1	0.667253	0.959	0.001	0.981	1	0.999	P
chrX	138708871	T	C	FGF13	NM_004114	nonsynonymous SNV	c.A245G	p.Q82R	82	23.4	0.284037	0.804	0.01	0.296	1	0.590	P
chrX	138708871	T	A	FGF13	NM_004114	nonsynonymous SNV	c.A245T	p.Q82L	82	24.1	0.587237	0.904	0.001	0.496	1	0.691	P
chrX	138708870	C	G	FGF13	NM_004114	nonsynonymous SNV	c.G246C	p.Q82H	82	23	0.271978	0.874	0.001	0.985	0.999998	0.898	P
chrX	138708870	C	A	FGF13	NM_004114	nonsynonymous SNV	c.G246T	p.Q82H	82	22.8	0.305905	0.874	0.001	0.985	0.999998	0.898	P
chrX	138708869	G	T	FGF13	NM_004114	nonsynonymous SNV	c.C247A	p.L83M	83	19.09	0.031495	0.360	1.0	0.028	0.999851	0.109	B
chrX	138708869	G	C	FGF13	NM_004114	nonsynonymous SNV	c.C247G	p.L83V	83	23.5	0.021467	0.385	0.16	0.023	0.999877	0.190	B
chrX	138708868	A	T	FGF13	NM_004114	nonsynonymous SNV	c.T248A	p.L83Q	83	26.6	0.473113	0.853	0.002	0.926	0.999999	0.926	P
chrX	138708868	A	G	FGF13	NM_004114	nonsynonymous SNV	c.T248C	p.L83P	83	27.8	0.614	0.908	0.002	0.987	1	0.998	P
chrX	138708868	A	C	FGF13	NM_004114	nonsynonymous SNV	c.T248G	p.L83R	83	26.2	0.484038	0.910	0.001	0.96	0.999999	0.985	P
chrX	138708866	G	T	FGF13	NM_004114	nonsynonymous SNV	c.C250A	p.Q84K	84	21.9	0.056525	0.446	1.0	0.006	1	0.143	B
chrX	138708866	G	C	FGF13	NM_004114	nonsynonymous SNV	c.C250G	p.Q84E	84	23.4	0.039348	0.438	0.321	0.053	1	0.164	B
chrX	138708865	T	G	FGF13	NM_004114	nonsynonymous SNV	c.A251C	p.Q84P	84	26.4	0.193002	0.729	0.191	0.348	1	0.806	P
chrX	138708865	T	C	FGF13	NM_004114	nonsynonymous SNV	c.A251G	p.Q84R	84	23.3	0.073027	0.449	0.845	0.009	0.999999	0.152	B
chrX	138708865	T	A	FGF13	NM_004114	nonsynonymous SNV	c.A251T	p.Q84L	84	21.6	0.159529	0.467	0.796	0.002	1	0.112	B
chrX	138708864	C	G	FGF13	NM_004114	nonsynonymous SNV	c.G252C	p.Q84H	84	16.09	0.026288	0.377	0.936	0.001	0.999824	0.224	B
chrX	138708864	C	A	FGF13	NM_004114	nonsynonymous SNV	c.G252T	p.Q84H	84	16	0.027802	0.377	0.936	0.001	0.999816	0.224	B
chrX	138708863	C	T	FGF13	NM_004114	nonsynonymous SNV	c.G253A	p.A85T	85	23	0.054288	0.362	0.004	0.01	0.999282	0.097	B
chrX	138708863	C	G	FGF13	NM_004114	nonsynonymous SNV	c.G253C	p.A85P	85	17.69	0.036029	0.265	1.0	0.0	0.999802	0.072	B
chrX	138708863	C	A	FGF13	NM_004114	nonsynonymous SNV	c.G253T	p.A85S	85	20.4	0.032145	0.242	0.032	0.001	0.998344	0.084	B
chrX	138708862	G	T	FGF13	NM_004114	nonsynonymous SNV	c.C254A	p.A85E	85	23.1	0.039086	0.438	0.025	0.004	0.999879	0.219	B
chrX	138708862	G	C	FGF13	NM_004114	nonsynonymous SNV	c.C254G	p.A85G	85	24.4	0.037764	0.416	0.003	0.009	0.999738	0.108	B
chrX	138708862	G	A	FGF13	NM_004114	nonsynonymous SNV	c.C254T	p.A85V	85	23.5	0.075862	0.593	0.003	0.012	0.99979	0.13	B
chrX	138708860	C	T	FGF13	NM_004114	nonsynonymous SNV	c.G256A	p.D86N	86	24.5	0.046177	0.234	0.16	0.311	1	0.191	B
chrX	138708860	C	G	FGF13	NM_004114	nonsynonymous SNV	c.G256C	p.D86H	86	28.5	0.290185	0.888	0.001	0.982	1	0.928	P
chrX	138708860	C	A	FGF13	NM_004114	nonsynonymous SNV	c.G256T	p.D86Y	86	29.2	0.377865	0.883	0.001	0.989	1	0.914	P
chrX	138708859	T	G	FGF13	NM_004114	nonsynonymous SNV	c.A257C	p.D86A	86	27.1	0.553014	0.779	0.001	0.726	1	0.793	P
chrX	138708859	T	C	FGF13	NM_004114	nonsynonymous SNV	c.A257G	p.D86G	86	29.1	0.401866	0.782	0.003	0.95	1	0.654	P
chrX	138708859	T	A	FGF13	NM_004114	nonsynonymous SNV	c.A257T	p.D86V	86	28.3	0.645825	0.873	0.0	0.965	1	0.898	P
chrX	138708858	A	T	FGF13	NM_004114	nonsynonymous SNV	c.T258A	p.D86E	86	23.1	0.097965	0.582	0.026	0.707	0.99985	0.802	P
chrX	138708858	A	C	FGF13	NM_004114	nonsynonymous SNV	c.T258G	p.D86E	86	23.4	0.098291	0.582	0.026	0.707	0.999862	0.802	P
chrX	138708857	C	T	FGF13	NM_004114	nonsynonymous SNV	c.G259A	p.G87R	87	29.6	0.488998	0.963	0.0	0.999	1	0.977	P
chrX	138708857	C	G	FGF13	NM_004114	nonsynonymous SNV	c.G259C	p.G87R	87	28.5	0.482565	0.963	0.0	0.999	1	0.977	P
chrX	138708856	C	T	FGF13	NM_004114	nonsynonymous SNV	c.G260A	p.G87E	87	28	0.456961	0.959	0.043	0.998	1	0.992	P
chrX	138708856	C	G	FGF13	NM_004114	nonsynonymous SNV	c.G260C	p.G87A	87	26.8	0.37187	0.902	0.024	0.821	1	0.905	P
chrX	138708856	C	A	FGF13	NM_004114	nonsynonymous SNV	c.G260T	p.G87V	87	29.6	0.514447	0.950	0.0	0.993	1	0.997	P
chrX	138708854	T	G	FGF13	NM_004114	nonsynonymous SNV	c.A262C	p.T88P	88	26.7	0.517675	0.804	0.025	0.518	0.999998	0.929	P
chrX	138708854	T	C	FGF13	NM_004114	nonsynonymous SNV	c.A262G	p.T88A	88	21.2	0.085349	0.472	0.268	0.003	0.99999	0.103	B
chrX	138708854	T	A	FGF13	NM_004114	nonsynonymous SNV	c.A262T	p.T88S	88	19.96	0.078349	0.265	0.562	0.003	0.999971	0.093	B
chrX	138708853	G	T	FGF13	NM_004114	nonsynonymous SNV	c.C263A	p.T88N	88	24.1	0.096116	0.483	0.036	0.027	1	0.161	B
chrX	138708853	G	C	FGF13	NM_004114	nonsynonymous SNV	c.C263G	p.T88S	88	21.5	0.043629	0.268	0.562	0.003	0.999998	0.093	B
chrX	138708853	G	A	FGF13	NM_004114	nonsynonymous SNV	c.C263T	p.T88I	88	24.3	0.138947	0.684	0.069	0.098	1	0.308	B
chrX	138708851	T	G	FGF13	NM_004114	nonsynonymous SNV	c.A265C	p.I89L	89	21	0.04065	0.334	0.453	0.013	0.999961	0.269	B
chrX	138708851	T	C	FGF13	NM_004114	nonsynonymous SNV	c.A265G	p.I89V	89	19.92	0.011059	0.144	0.647	0.008	0.999911	0.071	B
chrX	138708851	T	A	FGF13	NM_004114	nonsynonymous SNV	c.A265T	p.I89F	89	25.3	0.289635	0.752	0.002	0.769	1	0.880	P
chrX	138708850	A	T	FGF13	NM_004114	nonsynonymous SNV	c.T266A	p.I89N	89	27.7	0.509022	0.866	0.0	0.969	1	0.995	P
chrX	138708850	A	G	FGF13	NM_004114	nonsynonymous SNV	c.T266C	p.I89T	89	25.9	0.335238	0.872	0.001	0.815	0.999999	0.773	P
chrX	138708850	A	C	FGF13	NM_004114	nonsynonymous SNV	c.T266G	p.I89S	89	27.7	0.49656	0.877	0.0	0.934	1	0.968	P
chrX	138708849	A	C	FGF13	NM_004114	nonsynonymous SNV	c.T267G	p.I89M	89	13.82	0.052142	0.469	0.064	0.088	0.999932	0.275	B
chrX	138708848	C	T	FGF13	NM_004114	nonsynonymous SNV	c.G268A	p.D90N	90	22.9	0.035143	0.053	0.351	0.081	1	0.113	B
chrX	138708848	C	G	FGF13	NM_004114	nonsynonymous SNV	c.G268C	p.D90H	90	26.6	0.070936	0.513	0.112	0.951	1	0.571	P
chrX	138708848	C	A	FGF13	NM_004114	nonsynonymous SNV	c.G268T	p.D90Y	90	28.1	0.156409	0.599	0.003	0.972	1	0.628	P
chrX	138708847	T	G	FGF13	NM_004114	nonsynonymous SNV	c.A269C	p.D90A	90	25.9	0.174512	0.594	0.082	0.4	1	0.370	A
chrX	138708847	T	C	FGF13	NM_004114	nonsynonymous SNV	c.A269G	p.D90G	90	24.4	0.136401	0.585	0.077	0.101	1	0.242	B
chrX	138708847	T	A	FGF13	NM_004114	nonsynonymous SNV	c.A269T	p.D90V	90	26.3	0.336878	0.694	0.024	0.687	1	0.667	P
chrX	138708846	A	T	FGF13	NM_004114	nonsynonymous SNV	c.T270A	p.D90E	90	21.1	0.046132	0.269	0.124	0.042	0.999989	0.432	A
chrX	138708846	A	C	FGF13	NM_004114	nonsynonymous SNV	c.T270G	p.D90E	90	21.6	0.041906	0.269	0.124	0.042	0.999988	0.432	A
chrX	138708845	C	T	FGF13	NM_004114	nonsynonymous SNV	c.G271A	p.G91S	91	27.9	0.200	0.850	0.03	0.975	1	0.650	P
chrX	138708845	C	G	FGF13	NM_004114	nonsynonymous SNV	c.G271C	p.G91R	91	27.9	0.415073	0.886	0.007	0.999	1	0.999	P
chrX	138708845	C	A	FGF13	NM_004114	nonsynonymous SNV	c.G271T	p.G91C	91	29.1	0.41465	0.913	0.0	1.0	1	0.959	P
chrX	138708844	C	T	FGF13	NM_004114	nonsynonymous SNV	c.G272A	p.G91D	91	27.1	0.423325	0.934	0.002	0.999	1	0.999	P
chrX	138708844	C	G	FGF13	NM_004114	nonsynonymous SNV	c.G272C	p.G91A	91	26.1	0.149033	0.854	0.001	0.991	1	0.599	P
chrX	138708844	C	A	FGF13	NM_004114	nonsynonymous SNV	c.G272T	p.G91V	91	27.4	0.481067	0.931	0.0	0.999	1	0.990	P
chrX	138708842	T	G	FGF13	NM_004114	nonsynonymous SNV	c.A274C	p.T92P	92	24.6	0.356079	0.776	0.001	0.026	0.999994	0.950	P
chrX	138708842	T	C	FGF13	NM_004114	nonsynonymous SNV	c.A274G	p.T92A	92	23.4	0.081357	0.453	0.033	0.002	0.999967	0.225	B
chrX	138708842	T	A	FGF13	NM_004114	nonsynonymous SNV	c.A274T	p.T92S	92	22.8	0.084684	0.484	0.056	0.012	0.999901	0.171	B
chrX	138708841	G	T	FGF13	NM_004114	nonsynonymous SNV	c.C275A	p.T92N	92	24.2	0.065645	0.484	0.063	0.049	0.999999	0.389	A
chrX	138708841	G	C	FGF13	NM_004114	nonsynonymous SNV	c.C275G	p.T92S	92	23.7	0.057224	0.552	0.056	0.012	0.999993	0.171	B
chrX	138708841	G	A	FGF13	NM_004114	nonsynonymous SNV	c.C275T	p.T92I	92	24.3	0.105221	0.796	0.016	0.066	0.999999	0.558	A
chrX	138708839	T	G	FGF13	NM_004114	nonsynonymous SNV	c.A277C	p.K93Q	93	24.9	0.075883	0.400	0.047	0.071	0.999998	0.255	B
chrX	138708839	T	C	FGF13	NM_004114	nonsynonymous SNV	c.A277G	p.K93E	93	25.5	0.140908	0.702	0.007	0.367	0.999999	0.535	A
chrX	138708838	T	G	FGF13	NM_004114	nonsynonymous SNV	c.A278C	p.K93T	93	23.5	0.196	0.662	0.005	0.882	0.999991	0.433	A
chrX	138708838	T	C	FGF13	NM_004114	nonsynonymous SNV	c.A278G	p.K93R	93	20.7	0.012955	0.222	0.561	0.026	0.999988	0.094	B
chrX	138708838	T	A	FGF13	NM_004114	nonsynonymous SNV	c.A278T	p.K93I	93	24.3	0.260801	0.706	0.002	0.654	0.999999	0.763	P
chrX	138708837	T	G	FGF13	NM_004114	nonsynonymous SNV	c.A279C	p.K93N	93	23.7	0.149477	0.367	0.056	0.321	1	0.825	P
chrX	138708837	T	A	FGF13	NM_004114	nonsynonymous SNV	c.A279T	p.K93N	93	23.8	0.157309	0.367	0.056	0.321	1	0.825	P
chrX	138708836	C	T	FGF13	NM_004114	nonsynonymous SNV	c.G280A	p.D94N	94	24.6	0.040552	0.224	0.099	0.048	0.999044	0.138	B
chrX	138708836	C	G	FGF13	NM_004114	nonsynonymous SNV	c.G280C	p.D94H	94	24.6	0.08821	0.340	0.096	0.072	0.999822	0.433	A
chrX	138708836	C	A	FGF13	NM_004114	nonsynonymous SNV	c.G280T	p.D94Y	94	28.1	0.259076	0.665	0.001	0.78	0.999915	0.401	A
chrX	138708835	T	G	FGF13	NM_004114	nonsynonymous SNV	c.A281C	p.D94A	94	24.4	0.110726	0.366	0.011	0.096	0.99859	0.200	B
chrX	138708835	T	C	FGF13	NM_004114	nonsynonymous SNV	c.A281G	p.D94G	94	34	0.075727	0.336	0.014	0.012	0.998964	0.301	B
chrX	138708835	T	A	FGF13	NM_004114	nonsynonymous SNV	c.A281T	p.D94V	94	26.3	0.490332	0.537	0.004	0.441	1	0.203	B
chrX	138708834	A	T	FGF13	NM_004114	nonsynonymous SNV	c.T282A	p.D94E	94	6.408	0.01097	0.097	0.357	0.001	0.845497	0.076	B
chrX	138708834	A	C	FGF13	NM_004114	nonsynonymous SNV	c.T282G	p.D94E	94	6.461	0.011037	0.097	0.357	0.001	0.563157	0.076	B
chrX	138708833	C	T	FGF13	NM_004114	nonsynonymous SNV	c.G283A	p.E95K	95	25	0.171142	0.794	0.008	0.119	1	0.427	A
chrX	138708833	C	G	FGF13	NM_004114	nonsynonymous SNV	c.G283C	p.E95Q	95	24.2	0.171326	0.561	0.009	0.156	1	0.334	B
chrX	138708832	T	G	FGF13	NM_004114	nonsynonymous SNV	c.A284C	p.E95A	95	25.7	0.552843	0.869	0.007	0.402	1	0.282	B
chrX	138708832	T	C	FGF13	NM_004114	nonsynonymous SNV	c.A284G	p.E95G	95	24.8	0.368376	0.762	0.063	0.035	1	0.290	B
chrX	138708832	T	A	FGF13	NM_004114	nonsynonymous SNV	c.A284T	p.E95V	95	26.4	0.688075	0.926	0.002	0.666	1	0.406	A
chrX	138708831	C	G	FGF13	NM_004114	nonsynonymous SNV	c.G285C	p.E95D	95	17.37	0.057473	0.418	0.93	0.003	0.999788	0.09	B
chrX	138708831	C	A	FGF13	NM_004114	nonsynonymous SNV	c.G285T	p.E95D	95	17.06	0.062726	0.418	0.93	0.003	0.999788	0.09	B
chrX	138708830	C	T	FGF13	NM_004114	nonsynonymous SNV	c.G286A	p.D96N	96	21.3	0.02691	0.159	1.0	0.0	0.999969	0.104	B
chrX	138708830	C	G	FGF13	NM_004114	nonsynonymous SNV	c.G286C	p.D96H	96	24.1	0.035159	0.230	0.718	0.133	0.999994	0.367	A
chrX	138708830	C	A	FGF13	NM_004114	nonsynonymous SNV	c.G286T	p.D96Y	96	24.5	0.054441	0.221	0.009	0.108	0.999997	0.351	A
chrX	138708829	T	G	FGF13	NM_004114	nonsynonymous SNV	c.A287C	p.D96A	96	23.8	0.068564	0.237	0.02	0.006	0.999814	0.180	B
chrX	138708829	T	C	FGF13	NM_004114	nonsynonymous SNV	c.A287G	p.D96G	96	22.7	0.041387	0.227	0.148	0.001	0.999869	0.154	B
chrX	138708829	T	A	FGF13	NM_004114	nonsynonymous SNV	c.A287T	p.D96V	96	28.3	0.138473	0.398	0.004	0.021	1	0.269	B
chrX	138708828	G	T	FGF13	NM_004114	nonsynonymous SNV	c.C288A	p.D96E	96	18.04	0.013147	0.092	0.123	0.0	0.95502	0.100	B
chrX	138708828	G	C	FGF13	NM_004114	nonsynonymous SNV	c.C288G	p.D96E	96	17.86	0.010128	0.091	0.123	0.0	0.953296	0.100	B
chrX	138708827	T	G	FGF13	NM_004114	nonsynonymous SNV	c.A289C	p.S97R	97	24.2	0.24764	0.613	0.037	0.72	0.999986	0.946	P
chrX	138708827	T	C	FGF13	NM_004114	nonsynonymous SNV	c.A289G	p.S97G	97	23.5	0.086749	0.280	0.061	0.039	0.999927	0.112	B
chrX	138708827	T	A	FGF13	NM_004114	nonsynonymous SNV	c.A289T	p.S97C	97	25.4	0.306705	0.711	0.001	0.845	0.999983	0.101	B
chrX	138708826	C	T	FGF13	NM_004114	nonsynonymous SNV	c.G290A	p.S97N	97	21	0.021069	0.118	0.077	0.012	0.999621	0.138	B
chrX	138708826	C	G	FGF13	NM_004114	nonsynonymous SNV	c.G290C	p.S97T	97	21.2	0.04742	0.213	0.16	0.005	0.999527	0.115	B
chrX	138708826	C	A	FGF13	NM_004114	nonsynonymous SNV	c.G290T	p.S97I	97	24	0.200435	0.574	0.001	0.328	0.99995	0.611	P
chrX	138708825	G	T	FGF13	NM_004114	nonsynonymous SNV	c.C291A	p.S97R	97	21.2	0.077691	0.482	0.037	0.72	0.994697	0.946	P
chrX	138708825	G	C	FGF13	NM_004114	nonsynonymous SNV	c.C291G	p.S97R	97	21.2	0.075512	0.482	0.037	0.72	0.994344	0.946	P
chrX	138708824	T	G	FGF13	NM_004114	nonsynonymous SNV	c.A292C	p.T98P	98	22.8	0.063744	0.367	0.439	0.001	0.784754	0.055	B
chrX	138708824	T	C	FGF13	NM_004114	nonsynonymous SNV	c.A292G	p.T98A	98	19.67	0.035486	0.187	0.533	0.001	0.583672	0.057	B
chrX	138708824	T	A	FGF13	NM_004114	nonsynonymous SNV	c.A292T	p.T98S	98	16.6	0.016829	0.183	1.0	0.0	0.805526	0.062	B
chrX	138708823	G	T	FGF13	NM_004114	nonsynonymous SNV	c.C293A	p.T98N	98	18.68	0.02393	0.157	0.674	0.0	0.818294	0.071	B
chrX	138708823	G	C	FGF13	NM_004114	nonsynonymous SNV	c.C293G	p.T98S	98	17.6	0.006603	0.181	1.0	0.0	0.715517	0.062	B
chrX	138708823	G	A	FGF13	NM_004114	nonsynonymous SNV	c.C293T	p.T98I	98	23.1	0.054556	0.188	0.137	0.006	0.997922	0.103	B
chrX	138708821	A	T	FGF13	NM_004114	nonsynonymous SNV	c.T295A	p.Y99N	99	22.1	0.061046	0.377	0.172	0.003	0.998945	0.102	B
chrX	138708821	A	G	FGF13	NM_004114	nonsynonymous SNV	c.T295C	p.Y99H	99	24	0.042794	0.380	0.081	0.354	0.988	0.135	B
chrX	138708821	A	C	FGF13	NM_004114	nonsynonymous SNV	c.T295G	p.Y99D	99	25.6	0.086582	0.487	0.031	0.037	0.998542	0.277	B
chrX	138708820	T	G	FGF13	NM_004114	nonsynonymous SNV	c.A296C	p.Y99S	99	19.83	0.03057	0.394	0.479	0.001	0.996129	0.127	B
chrX	138708820	T	C	FGF13	NM_004114	nonsynonymous SNV	c.A296G	p.Y99C	99	24.4	0.112318	0.508	0.026	0.425	0.997555	0.103	B
chrX	138708820	T	A	FGF13	NM_004114	nonsynonymous SNV	c.A296T	p.Y99F	99	18.98	0.040602	0.128	0.879	0.0	0.953931	0.074	B
chrX	138708818	T	G	FGF13	NM_004114	nonsynonymous SNV	c.A298C	p.T100P	100	26.8	0.414874	0.732	0.023	0.955	1	0.712	P
chrX	138708818	T	C	FGF13	NM_004114	nonsynonymous SNV	c.A298G	p.T100A	100	20.9	0.07437	0.186	0.219	0.067	1	0.079	B
chrX	138708818	T	A	FGF13	NM_004114	nonsynonymous SNV	c.A298T	p.T100S	100	22.3	0.070718	0.153	0.354	0.073	1	0.102	B
chrX	138703087	G	T	FGF13	NM_004114	nonsynonymous SNV	c.C299A	p.T100N	100	26.9	0.470593	0.390	0.013	0.882	1	0.403	A
chrX	138703087	G	C	FGF13	NM_004114	nonsynonymous SNV	c.C299G	p.T100S	100	22.6	0.664195	0.191	0.354	0.073	1	0.102	B
chrX	138703087	G	A	FGF13	NM_004114	nonsynonymous SNV	c.C299T	p.T100I	100	28.5	0.645158	0.605	0.007	0.891	1	0.648	P
chrX	138703085	G	T	FGF13	NM_004114	nonsynonymous SNV	c.C301A	p.L101M	101	22.2	0.27843	0.369	0.065	0.115	0.619225	0.076	B
chrX	138703085	G	C	FGF13	NM_004114	nonsynonymous SNV	c.C301G	p.L101V	101	18.65	0.296078	0.167	0.174	0.007	0.671931	0.065	B
chrX	138703084	A	T	FGF13	NM_004114	nonsynonymous SNV	c.T302A	p.L101Q	101	24	0.460148	0.569	0.103	0.192	0.997334	0.181	B
chrX	138703084	A	G	FGF13	NM_004114	nonsynonymous SNV	c.T302C	p.L101P	101	26.9	0.687475	0.836	0.003	0.927	1	0.908	P
chrX	138703084	A	C	FGF13	NM_004114	nonsynonymous SNV	c.T302G	p.L101R	101	25.5	0.540895	0.805	0.002	0.681	0.997854	0.402	A
chrX	138703082	A	T	FGF13	NM_004114	nonsynonymous SNV	c.T304A	p.F102I	102	26.7	0.531208	0.853	0.039	0.972	1	0.987	P
chrX	138703082	A	G	FGF13	NM_004114	nonsynonymous SNV	c.T304C	p.F102L	102	26.6	0.28283	0.638	0.44	0.993	1	0.990	P
chrX	138703082	A	C	FGF13	NM_004114	nonsynonymous SNV	c.T304G	p.F102V	102	26.9	0.73892	0.890	0.003	0.998	1	0.981	P
chrX	138703081	A	T	FGF13	NM_004114	nonsynonymous SNV	c.T305A	p.F102Y	102	26.5	0.538994	0.840	0.001	0.998	0.999999	0.880	P
chrX	138703081	A	G	FGF13	NM_004114	nonsynonymous SNV	c.T305C	p.F102S	102	28.7	0.842746	0.946	0.0	0.999	1	0.999	P
chrX	138703081	A	C	FGF13	NM_004114	nonsynonymous SNV	c.T305G	p.F102C	102	28.2	0.801693	0.930	0.0	0.956	1	0.98	P
chrX	138703080	A	T	FGF13	NM_004114	nonsynonymous SNV	c.T306A	p.F102L	102	24	0.040107	0.576	0.44	0.993	0.999981	0.990	P
chrX	138703080	A	C	FGF13	NM_004114	nonsynonymous SNV	c.T306G	p.F102L	102	24.1	0.039484	0.576	0.44	0.993	0.999981	0.990	P
chrX	138703079	T	G	FGF13	NM_004114	nonsynonymous SNV	c.A307C	p.N103H	103	25.5	0.465798	0.641	0.025	0.99	1	0.511	A
chrX	138703079	T	C	FGF13	NM_004114	nonsynonymous SNV	c.A307G	p.N103D	103	26.4	0.464916	0.600	0.096	0.948	0.999999	0.957	P
chrX	138703079	T	A	FGF13	NM_004114	nonsynonymous SNV	c.A307T	p.N103Y	103	24.6	0.53069	0.812	0.158	0.732	1	0.735	P
chrX	138703078	T	G	FGF13	NM_004114	nonsynonymous SNV	c.A308C	p.N103T	103	25.7	0.518786	0.709	0.027	0.93	1	0.876	P
chrX	138703078	T	C	FGF13	NM_004114	nonsynonymous SNV	c.A308G	p.N103S	103	24.8	0.483742	0.536	0.038	0.5	0.999999	0.405	A
chrX	138703078	T	A	FGF13	NM_004114	nonsynonymous SNV	c.A308T	p.N103I	103	26.8	0.698631	0.803	0.017	0.975	1	0.952	P
chrX	138703077	G	T	FGF13	NM_004114	nonsynonymous SNV	c.C309A	p.N103K	103	24.8	0.617532	0.565	0.051	0.803	1	0.987	P
chrX	138703077	G	C	FGF13	NM_004114	nonsynonymous SNV	c.C309G	p.N103K	103	24.7	0.619848	0.565	0.051	0.803	1	0.987	P
chrX	138703076	G	T	FGF13	NM_004114	nonsynonymous SNV	c.C310A	p.L104I	104	26.8	0.67112	0.519	0.037	0.988	1	0.654	P
chrX	138703076	G	C	FGF13	NM_004114	nonsynonymous SNV	c.C310G	p.L104V	104	26.8	0.754411	0.778	0.023	0.854	1	0.782	P
chrX	138703076	G	A	FGF13	NM_004114	nonsynonymous SNV	c.C310T	p.L104F	104	28.1	0.722231	0.706	0.262	0.995	1	0.988	P
chrX	138703075	A	T	FGF13	NM_004114	nonsynonymous SNV	c.T311A	p.L104H	104	27.9	0.873794	0.906	0.0	1.0	1	0.999	P
chrX	138703075	A	G	FGF13	NM_004114	nonsynonymous SNV	c.T311C	p.L104P	104	28.9	0.881373	0.932	0.0	1.0	1	1.000	P
chrX	138703075	A	C	FGF13	NM_004114	nonsynonymous SNV	c.T311G	p.L104R	104	28	0.831382	0.908	0.0	1.0	1	0.998	P
chrX	138703073	T	G	FGF13	NM_004114	nonsynonymous SNV	c.A313C	p.I105L	105	26	0.356641	0.449	0.004	0.947	0.999999	0.905	P
chrX	138703073	T	C	FGF13	NM_004114	nonsynonymous SNV	c.A313G	p.I105V	105	24.8	0.192968	0.295	0.032	0.926	0.999998	0.635	P
chrX	138703073	T	A	FGF13	NM_004114	nonsynonymous SNV	c.A313T	p.I105F	105	26.5	0.423197	0.755	0.029	0.865	1	0.987	P
chrX	138703072	A	T	FGF13	NM_004114	nonsynonymous SNV	c.T314A	p.I105N	105	28.3	0.803726	0.700	0.001	1.0	1	0.999	P
chrX	138703072	A	G	FGF13	NM_004114	nonsynonymous SNV	c.T314C	p.I105T	105	26.9	0.676333	0.746	0.026	1.0	1	0.998	P
chrX	138703072	A	C	FGF13	NM_004114	nonsynonymous SNV	c.T314G	p.I105S	105	28.4	0.629986	0.764	0.057	0.999	1	0.999	P
chrX	138703071	G	C	FGF13	NM_004114	nonsynonymous SNV	c.C315G	p.I105M	105	24.5	0.541071	0.587	0.001	0.998	0.999948	0.950	P
chrX	138703070	G	T	FGF13	NM_004114	nonsynonymous SNV	c.C316A	p.P106T	106	27.7	0.784837	0.827	0.034	0.995	1	0.996	P
chrX	138703070	G	C	FGF13	NM_004114	nonsynonymous SNV	c.C316G	p.P106A	106	26.8	0.749718	0.826	0.082	0.8	1	0.982	P
chrX	138703070	G	A	FGF13	NM_004114	nonsynonymous SNV	c.C316T	p.P106S	106	27.5	0.737758	0.720	0.26	0.949	1	0.995	P
chrX	138703069	G	T	FGF13	NM_004114	nonsynonymous SNV	c.C317A	p.P106H	106	29.2	0.899356	0.907	0.0	0.999	1	1.000	P
chrX	138703069	G	C	FGF13	NM_004114	nonsynonymous SNV	c.C317G	p.P106R	106	29.4	0.887247	0.920	0.0	0.999	1	1.000	P
chrX	138703069	G	A	FGF13	NM_004114	nonsynonymous SNV	c.C317T	p.P106L	106	29.6	0.876919	0.942	0.001	0.998	1	0.998	P
chrX	138703067	C	T	FGF13	NM_004114	nonsynonymous SNV	c.G319A	p.V107M	107	27	0.836011	0.677	0.0	0.991	1	0.976	P
chrX	138703067	C	G	FGF13	NM_004114	nonsynonymous SNV	c.G319C	p.V107L	107	26.1	0.701674	0.542	0.085	0.965	1	0.983	P
chrX	138703067	C	A	FGF13	NM_004114	nonsynonymous SNV	c.G319T	p.V107L	107	26.3	0.709862	0.517	0.085	0.965	1	0.983	P
chrX	138703066	A	T	FGF13	NM_004114	nonsynonymous SNV	c.T320A	p.V107E	107	27.5	0.759603	0.825	0.0	0.999	1	0.999	P
chrX	138703066	A	G	FGF13	NM_004114	nonsynonymous SNV	c.T320C	p.V107A	107	26.1	0.706111	0.759	0.0	0.998	1	0.975	P
chrX	138703066	A	C	FGF13	NM_004114	nonsynonymous SNV	c.T320G	p.V107G	107	27.6	0.775352	0.844	0.0	0.999	1	0.992	P
chrX	138703064	C	T	FGF13	NM_004114	nonsynonymous SNV	c.G322A	p.G108S	108	27.1	0.685739	0.510	0.039	0.915	1	0.972	P
chrX	138703064	C	G	FGF13	NM_004114	nonsynonymous SNV	c.G322C	p.G108R	108	27.6	0.748276	0.647	0.001	0.996	1	0.999	P
chrX	138703064	C	A	FGF13	NM_004114	nonsynonymous SNV	c.G322T	p.G108C	108	28.7	0.884953	0.757	0.0	0.999	1	0.994	P
chrX	138703063	C	T	FGF13	NM_004114	nonsynonymous SNV	c.G323A	p.G108D	108	26.4	0.614235	0.692	0.086	0.71	1	0.998	P
chrX	138703063	C	G	FGF13	NM_004114	nonsynonymous SNV	c.G323C	p.G108A	108	25.9	0.602248	0.409	0.291	0.786	1	0.976	P
chrX	138703063	C	A	FGF13	NM_004114	nonsynonymous SNV	c.G323T	p.G108V	108	27.6	0.863673	0.772	0.0	0.996	1	0.999	P
chrX	138703061	G	T	FGF13	NM_004114	nonsynonymous SNV	c.C325A	p.L109M	109	27.3	0.472516	0.563	0.004	0.996	0.999659	0.969	P
chrX	138703061	G	C	FGF13	NM_004114	nonsynonymous SNV	c.C325G	p.L109V	109	26.4	0.454452	0.523	0.297	0.887	0.99973	0.984	P
chrX	138703060	A	T	FGF13	NM_004114	nonsynonymous SNV	c.T326A	p.L109Q	109	27.1	0.731147	0.862	0.035	0.996	0.999997	0.999	P
chrX	138703060	A	G	FGF13	NM_004114	nonsynonymous SNV	c.T326C	p.L109P	109	28	0.802187	0.913	0.002	0.998	1	0.999	P
chrX	138703060	A	C	FGF13	NM_004114	nonsynonymous SNV	c.T326G	p.L109R	109	27.5	0.698857	0.876	0.068	0.996	0.999998	0.997	P
chrX	138703058	G	C	FGF13	NM_004114	nonsynonymous SNV	c.C328G	p.R110G	110	32	0.60032	0.486	0.389	0.718	0.999999	0.994	P
chrX	138703057	C	T	FGF13	NM_004114	nonsynonymous SNV	c.G329A	p.R110Q	110	27.3	0.673393	0.557	0.065	0.92	1	0.997	P
chrX	138703057	C	G	FGF13	NM_004114	nonsynonymous SNV	c.G329C	p.R110P	110	28.8	0.76665	0.695	0.028	0.992	1	0.999	P
chrX	138703057	C	A	FGF13	NM_004114	nonsynonymous SNV	c.G329T	p.R110L	110	29.1	0.79274	0.722	0.029	0.907	1	0.998	P
chrX	138703055	C	T	FGF13	NM_004114	nonsynonymous SNV	c.G331A	p.V111M	111	26.7	0.716365	0.520	0.008	0.935	1	0.904	P
chrX	138703055	C	G	FGF13	NM_004114	nonsynonymous SNV	c.G331C	p.V111L	111	24.2	0.549177	0.278	0.263	0.656	1	0.970	P
chrX	138703055	C	A	FGF13	NM_004114	nonsynonymous SNV	c.G331T	p.V111L	111	24.2	0.576855	0.278	0.263	0.656	1	0.970	P
chrX	138703054	A	T	FGF13	NM_004114	nonsynonymous SNV	c.T332A	p.V111E	111	28.1	0.678737	0.792	0.001	0.99	1	0.988	P
chrX	138703054	A	G	FGF13	NM_004114	nonsynonymous SNV	c.T332C	p.V111A	111	26.2	0.51004	0.547	0.017	0.807	1	0.975	P
chrX	138703054	A	C	FGF13	NM_004114	nonsynonymous SNV	c.T332G	p.V111G	111	29.1	0.730033	0.795	0.0	0.991	1	0.987	P
chrX	138703052	C	T	FGF13	NM_004114	nonsynonymous SNV	c.G334A	p.V112M	112	27.2	0.770514	0.775	0.044	0.999	1	0.996	P
chrX	138703052	C	G	FGF13	NM_004114	nonsynonymous SNV	c.G334C	p.V112L	112	26.3	0.779223	0.752	0.021	0.966	1	0.995	P
chrX	138703052	C	A	FGF13	NM_004114	nonsynonymous SNV	c.G334T	p.V112L	112	26.5	0.783938	0.752	0.021	0.966	1	0.995	P
chrX	138703051	A	T	FGF13	NM_004114	nonsynonymous SNV	c.T335A	p.V112E	112	27.9	0.764357	0.895	0.0	0.993	1	0.999	P
chrX	138703051	A	G	FGF13	NM_004114	nonsynonymous SNV	c.T335C	p.V112A	112	26.3	0.644637	0.813	0.001	0.996	1	0.996	P
chrX	138703051	A	C	FGF13	NM_004114	nonsynonymous SNV	c.T335G	p.V112G	112	29.1	0.807278	0.881	0.0	1.0	1	0.994	P
chrX	138703049	C	T	FGF13	NM_004114	nonsynonymous SNV	c.G337A	p.A113T	113	26.5	0.512122	0.355	0.22	0.713	1	0.846	P
chrX	138703049	C	G	FGF13	NM_004114	nonsynonymous SNV	c.G337C	p.A113P	113	28.7	0.794392	0.736	0.003	0.995	1	1.000	P
chrX	138703049	C	A	FGF13	NM_004114	nonsynonymous SNV	c.G337T	p.A113S	113	25.8	0.514494	0.288	0.496	0.791	1	0.601	P
chrX	138703048	G	T	FGF13	NM_004114	nonsynonymous SNV	c.C338A	p.A113D	113	29.4	0.822839	0.737	0.001	0.992	1	1.000	P
chrX	138703048	G	C	FGF13	NM_004114	nonsynonymous SNV	c.C338G	p.A113G	113	28.7	0.649575	0.489	0.048	0.673	1	0.823	P
chrX	138703048	G	A	FGF13	NM_004114	nonsynonymous SNV	c.C338T	p.A113V	113	28.1	0.688087	0.600	0.002	0.965	1	0.954	P
chrX	138703046	T	G	FGF13	NM_004114	nonsynonymous SNV	c.A340C	p.I114L	114	24.9	0.410713	0.612	0.055	0.729	0.999999	0.600	P
chrX	138703046	T	C	FGF13	NM_004114	nonsynonymous SNV	c.A340G	p.I114V	114	24.2	0.417549	0.662	0.001	0.624	0.999998	0.390	A
chrX	138703046	T	A	FGF13	NM_004114	nonsynonymous SNV	c.A340T	p.I114F	114	25.4	0.604835	0.879	0.001	0.82	1	0.940	P
chrX	138703045	A	T	FGF13	NM_004114	nonsynonymous SNV	c.T341A	p.I114N	114	28.3	0.774917	0.882	0.0	0.997	1	1.000	P
chrX	138703045	A	G	FGF13	NM_004114	nonsynonymous SNV	c.T341C	p.I114T	114	26.3	0.728414	0.905	0.0	0.99	1	0.998	P
chrX	138703045	A	C	FGF13	NM_004114	nonsynonymous SNV	c.T341G	p.I114S	114	28.6	0.717299	0.908	0.0	0.993	1	0.999	P
chrX	138703044	G	C	FGF13	NM_004114	nonsynonymous SNV	c.C342G	p.I114M	114	21.6	0.116686	0.683	0.011	0.804	0.99991	0.510	A
chrX	138703043	G	T	FGF13	NM_004114	nonsynonymous SNV	c.C343A	p.Q115K	115	26.7	0.715064	0.693	0.145	0.986	1	0.928	P
chrX	138703043	G	C	FGF13	NM_004114	nonsynonymous SNV	c.C343G	p.Q115E	115	26.1	0.781435	0.840	0.005	0.986	1	0.661	P
chrX	138703042	T	G	FGF13	NM_004114	nonsynonymous SNV	c.A344C	p.Q115P	115	27.2	0.829615	0.911	0.003	0.999	1	1.000	P
chrX	138703042	T	C	FGF13	NM_004114	nonsynonymous SNV	c.A344G	p.Q115R	115	25.4	0.46394	0.727	0.295	0.944	1	0.898	P
chrX	138703042	T	A	FGF13	NM_004114	nonsynonymous SNV	c.A344T	p.Q115L	115	27.2	0.758214	0.883	0.003	0.994	1	0.949	P
chrX	138703041	T	G	FGF13	NM_004114	nonsynonymous SNV	c.A345C	p.Q115H	115	22.9	0.692206	0.802	0.003	0.998	0.999996	0.985	P
chrX	138703041	T	A	FGF13	NM_004114	nonsynonymous SNV	c.A345T	p.Q115H	115	22.8	0.69339	0.802	0.003	0.998	0.999996	0.985	P
chrX	138703040	C	T	FGF13	NM_004114	nonsynonymous SNV	c.G346A	p.G116R	116	28.3	0.838364	0.805	0.001	0.999	1	0.999	P
chrX	138703040	C	G	FGF13	NM_004114	nonsynonymous SNV	c.G346C	p.G116R	116	27.5	0.838364	0.805	0.001	0.999	1	0.999	P
chrX	138703039	C	T	FGF13	NM_004114	nonsynonymous SNV	c.G347A	p.G116E	116	27	0.834453	0.796	0.002	0.998	1	0.998	P
chrX	138703039	C	G	FGF13	NM_004114	nonsynonymous SNV	c.G347C	p.G116A	116	25.9	0.601971	0.735	0.003	0.878	1	0.466	A
chrX	138703039	C	A	FGF13	NM_004114	nonsynonymous SNV	c.G347T	p.G116V	116	28.9	0.857953	0.839	0.001	0.999	1	0.987	P
chrX	138703037	C	T	FGF13	NM_004114	nonsynonymous SNV	c.G349A	p.V117I	117	23.5	0.384314	0.299	0.044	0.027	1	0.109	B
chrX	138703037	C	G	FGF13	NM_004114	nonsynonymous SNV	c.G349C	p.V117L	117	23.8	0.542735	0.522	0.005	0.11	1	0.581	P
chrX	138703037	C	A	FGF13	NM_004114	nonsynonymous SNV	c.G349T	p.V117F	117	27	0.865189	0.849	0.001	0.907	1	0.626	P
chrX	138703036	A	T	FGF13	NM_004114	nonsynonymous SNV	c.T350A	p.V117D	117	27.5	0.749295	0.842	0.0	0.861	1	0.939	P
chrX	138703036	A	G	FGF13	NM_004114	nonsynonymous SNV	c.T350C	p.V117A	117	25.5	0.257404	0.466	0.153	0.098	1	0.564	A
chrX	138703036	A	C	FGF13	NM_004114	nonsynonymous SNV	c.T350G	p.V117G	117	27	0.726944	0.836	0.0	0.679	1	0.723	P
chrX	138703034	G	T	FGF13	NM_004114	nonsynonymous SNV	c.C352A	p.Q118K	118	19.81	0.615358	0.387	1.0	0.001	1	0.125	B
chrX	138703034	G	C	FGF13	NM_004114	nonsynonymous SNV	c.C352G	p.Q118E	118	23	0.543104	0.346	0.238	0.005	1	0.106	B
chrX	138703033	T	G	FGF13	NM_004114	nonsynonymous SNV	c.A353C	p.Q118P	118	26	0.422168	0.689	0.007	0.392	1	0.430	A
chrX	138703033	T	C	FGF13	NM_004114	nonsynonymous SNV	c.A353G	p.Q118R	118	23.1	0.22825	0.464	0.004	0.026	1	0.181	B
chrX	138703033	T	A	FGF13	NM_004114	nonsynonymous SNV	c.A353T	p.Q118L	118	23.8	0.417798	0.666	0.003	0.12	1	0.186	B
chrX	138703032	T	G	FGF13	NM_004114	nonsynonymous SNV	c.A354C	p.Q118H	118	18.74	0.030995	0.535	0.003	0.399	0.999948	0.236	B
chrX	138703032	T	A	FGF13	NM_004114	nonsynonymous SNV	c.A354T	p.Q118H	118	18.79	0.031137	0.535	0.003	0.399	0.999948	0.236	B
chrX	138703031	T	G	FGF13	NM_004114	nonsynonymous SNV	c.A355C	p.T119P	119	26.2	0.408016	0.739	0.006	0.935	0.999999	0.931	P
chrX	138703031	T	C	FGF13	NM_004114	nonsynonymous SNV	c.A355G	p.T119A	119	21	0.160791	0.252	0.368	0.028	0.999997	0.263	B
chrX	138703031	T	A	FGF13	NM_004114	nonsynonymous SNV	c.A355T	p.T119S	119	23.9	0.07361	0.138	0.6	0.082	0.999992	0.160	B
chrX	138703030	G	T	FGF13	NM_004114	nonsynonymous SNV	c.C356A	p.T119N	119	22.9	0.512784	0.531	0.007	0.835	0.999997	0.523	A
chrX	138703030	G	C	FGF13	NM_004114	nonsynonymous SNV	c.C356G	p.T119S	119	21.6	0.150952	0.081	0.6	0.082	0.999965	0.160	B
chrX	138703030	G	A	FGF13	NM_004114	nonsynonymous SNV	c.C356T	p.T119I	119	23.2	0.582922	0.659	0.003	0.846	0.999997	0.959	P
chrX	138703028	T	G	FGF13	NM_004114	nonsynonymous SNV	c.A358C	p.K120Q	120	21.6	0.104505	0.303	0.074	0.006	0.999997	0.137	B
chrX	138703028	T	C	FGF13	NM_004114	nonsynonymous SNV	c.A358G	p.K120E	120	22.2	0.172633	0.344	0.058	0.096	0.999998	0.330	B
chrX	138703027	T	G	FGF13	NM_004114	nonsynonymous SNV	c.A359C	p.K120T	120	23.7	0.200628	0.364	0.013	0.137	0.999999	0.449	A
chrX	138703027	T	C	FGF13	NM_004114	nonsynonymous SNV	c.A359G	p.K120R	120	21.1	0.132541	0.261	0.052	0.017	0.999995	0.094	B
chrX	138703027	T	A	FGF13	NM_004114	nonsynonymous SNV	c.A359T	p.K120M	120	25.9	0.309879	0.455	0.003	0.5	1	0.621	P
chrX	138703026	C	G	FGF13	NM_004114	nonsynonymous SNV	c.G360C	p.K120N	120	21.8	0.253697	0.216	0.048	0.037	0.999983	0.420	A
chrX	138703026	C	A	FGF13	NM_004114	nonsynonymous SNV	c.G360T	p.K120N	120	22	0.261234	0.216	0.048	0.037	0.999983	0.420	A
chrX	138703025	G	T	FGF13	NM_004114	nonsynonymous SNV	c.C361A	p.L121M	121	24.3	0.328476	0.443	0.012	0.963	0.999653	0.118	B
chrX	138703025	G	C	FGF13	NM_004114	nonsynonymous SNV	c.C361G	p.L121V	121	24	0.306426	0.501	0.01	0.431	0.999724	0.306	B
chrX	138703024	A	T	FGF13	NM_004114	nonsynonymous SNV	c.T362A	p.L121Q	121	26.5	0.474421	0.686	0.01	0.577	0.999999	0.143	B
chrX	138703024	A	G	FGF13	NM_004114	nonsynonymous SNV	c.T362C	p.L121P	121	27.5	0.657679	0.770	0.002	0.36	1	0.998	P
chrX	138703024	A	C	FGF13	NM_004114	nonsynonymous SNV	c.T362G	p.L121R	121	24.3	0.414716	0.728	0.031	0.455	0.999998	0.186	B
chrX	138703022	A	T	FGF13	NM_004114	nonsynonymous SNV	c.T364A	p.Y122N	122	27.7	0.830146	0.933	0.001	1.0	1	0.997	P
chrX	138703022	A	G	FGF13	NM_004114	nonsynonymous SNV	c.T364C	p.Y122H	122	26.6	0.718561	0.912	0.026	1.0	0.999999	0.996	P
chrX	138703022	A	C	FGF13	NM_004114	nonsynonymous SNV	c.T364G	p.Y122D	122	28.4	0.848272	0.955	0.001	1.0	1	1.000	P
chrX	138703021	T	G	FGF13	NM_004114	nonsynonymous SNV	c.A365C	p.Y122S	122	27.4	0.824289	0.912	0.0	1.0	0.999999	0.997	P
chrX	138703021	T	C	FGF13	NM_004114	nonsynonymous SNV	c.A365G	p.Y122C	122	27	0.797092	0.906	0.001	1.0	0.999999	0.994	P
chrX	138703021	T	A	FGF13	NM_004114	nonsynonymous SNV	c.A365T	p.Y122F	122	25.1	0.270681	0.694	0.111	0.971	0.999988	0.311	B
chrX	138703019	A	T	FGF13	NM_004114	nonsynonymous SNV	c.T367A	p.L123M	123	22.8	0.037403	0.515	0.219	0.304	0.999827	0.297	B
chrX	138703019	A	C	FGF13	NM_004114	nonsynonymous SNV	c.T367G	p.L123V	123	16.58	0.019911	0.358	0.412	0.009	0.999847	0.128	B
chrX	138703018	A	G	FGF13	NM_004114	nonsynonymous SNV	c.T368C	p.L123S	123	27	0.699785	0.854	0.001	0.772	1	0.995	P
chrX	138703018	A	C	FGF13	NM_004114	nonsynonymous SNV	c.T368G	p.L123W	123	27.5	0.695691	0.895	0.0	0.991	1	0.996	P
chrX	138703017	C	G	FGF13	NM_004114	nonsynonymous SNV	c.G369C	p.L123F	123	24.8	0.775744	0.779	0.004	0.829	1	0.88	P
chrX	138703017	C	A	FGF13	NM_004114	nonsynonymous SNV	c.G369T	p.L123F	123	24.8	0.785757	0.779	0.004	0.829	1	0.88	P
chrX	138703016	C	T	FGF13	NM_004114	nonsynonymous SNV	c.G370A	p.A124T	124	26.5	0.600645	0.689	0.028	0.686	1	0.993	P
chrX	138703016	C	G	FGF13	NM_004114	nonsynonymous SNV	c.G370C	p.A124P	124	28.7	0.672759	0.842	0.002	0.99	1	0.999	P
chrX	138703016	C	A	FGF13	NM_004114	nonsynonymous SNV	c.G370T	p.A124S	124	25.9	0.521637	0.661	0.004	0.913	0.999999	0.587	P
chrX	138703015	G	T	FGF13	NM_004114	nonsynonymous SNV	c.C371A	p.A124E	124	28.5	0.663697	0.819	0.001	0.991	0.999999	1.000	P
chrX	138703015	G	C	FGF13	NM_004114	nonsynonymous SNV	c.C371G	p.A124G	124	24.3	0.400244	0.415	0.309	0.12	0.999999	0.179	B
chrX	138703015	G	A	FGF13	NM_004114	nonsynonymous SNV	c.C371T	p.A124V	124	29.4	0.638358	0.790	0.001	0.865	0.999999	0.997	P
chrX	138703013	T	G	FGF13	NM_004114	nonsynonymous SNV	c.A373C	p.M125L	125	23.3	0.088	0.749	0.041	0.419	0.999983	0.775	P
chrX	138703013	T	C	FGF13	NM_004114	nonsynonymous SNV	c.A373G	p.M125V	125	24.9	0.267602	0.857	0.001	0.935	0.999987	0.832	P
chrX	138703013	T	A	FGF13	NM_004114	nonsynonymous SNV	c.A373T	p.M125L	125	23.3	0.088492	0.749	0.041	0.419	0.999983	0.775	P
chrX	138703012	A	T	FGF13	NM_004114	nonsynonymous SNV	c.T374A	p.M125K	125	26.8	0.791056	0.951	0.0	0.999	1	0.999	P
chrX	138703012	A	G	FGF13	NM_004114	nonsynonymous SNV	c.T374C	p.M125T	125	25.7	0.804238	0.947	0.0	0.999	1	0.998	P
chrX	138703012	A	C	FGF13	NM_004114	nonsynonymous SNV	c.T374G	p.M125R	125	27	0.795386	0.946	0.0	0.999	1	0.999	P
chrX	138703011	C	T	FGF13	NM_004114	nonsynonymous SNV	c.G375A	p.M125I	125	26.3	0.631298	0.854	0.002	0.905	0.999998	0.981	P
chrX	138703011	C	G	FGF13	NM_004114	nonsynonymous SNV	c.G375C	p.M125I	125	25.5	0.634141	0.854	0.002	0.905	0.999999	0.981	P
chrX	138703011	C	A	FGF13	NM_004114	nonsynonymous SNV	c.G375T	p.M125I	125	26	0.629096	0.854	0.002	0.905	0.999999	0.981	P
chrX	138703010	T	G	FGF13	NM_004114	nonsynonymous SNV	c.A376C	p.N126H	126	25.3	0.216271	0.759	0.022	0.79	0.999958	0.969	P
chrX	138703010	T	C	FGF13	NM_004114	nonsynonymous SNV	c.A376G	p.N126D	126	25.8	0.081273	0.696	0.061	0.961	0.999912	0.569	P
chrX	138703010	T	A	FGF13	NM_004114	nonsynonymous SNV	c.A376T	p.N126Y	126	27.3	0.322068	0.885	0.0	0.994	0.99999	0.996	P
chrX	138703009	T	G	FGF13	NM_004114	nonsynonymous SNV	c.A377C	p.N126T	126	25.5	0.208295	0.836	0.001	0.946	0.999975	0.853	P
chrX	138703009	T	C	FGF13	NM_004114	nonsynonymous SNV	c.A377G	p.N126S	126	24.4	0.092857	0.671	0.008	0.367	0.999917	0.468	A
chrX	138703009	T	A	FGF13	NM_004114	nonsynonymous SNV	c.A377T	p.N126I	126	27.2	0.308172	0.893	0.0	0.95	0.999991	0.998	P
chrX	138703008	G	T	FGF13	NM_004114	nonsynonymous SNV	c.C378A	p.N126K	126	23.2	0.711562	0.790	0.001	0.881	0.999994	0.998	P
chrX	138703008	G	C	FGF13	NM_004114	nonsynonymous SNV	c.C378G	p.N126K	126	23.1	0.714283	0.789	0.001	0.881	0.999994	0.998	P
chrX	138703007	T	G	FGF13	NM_004114	nonsynonymous SNV	c.A379C	p.S127R	127	23.5	0.033035	0.225	0.028	0.27	0.999984	0.694	P
chrX	138703007	T	C	FGF13	NM_004114	nonsynonymous SNV	c.A379G	p.S127G	127	23.2	0.014924	0.038	0.697	0.011	0.999909	0.068	B
chrX	138703007	T	A	FGF13	NM_004114	nonsynonymous SNV	c.A379T	p.S127C	127	25.2	0.089595	0.392	0.007	0.871	0.999979	0.082	B
chrX	138703006	C	T	FGF13	NM_004114	nonsynonymous SNV	c.G380A	p.S127N	127	20.7	0.429141	0.070	0.202	0.004	0.999931	0.106	B
chrX	138703006	C	G	FGF13	NM_004114	nonsynonymous SNV	c.G380C	p.S127T	127	23.1	0.454413	0.127	0.039	0.11	0.999916	0.127	B
chrX	138703006	C	A	FGF13	NM_004114	nonsynonymous SNV	c.G380T	p.S127I	127	26	0.725183	0.387	0.006	0.804	0.999991	0.327	B
chrX	138703005	A	T	FGF13	NM_004114	nonsynonymous SNV	c.T381A	p.S127R	127	15.02	0.029804	0.340	0.028	0.27	0.931212	0.694	P
chrX	138703005	A	C	FGF13	NM_004114	nonsynonymous SNV	c.T381G	p.S127R	127	15.53	0.023427	0.340	0.028	0.27	0.929569	0.694	P
chrX	138703004	C	T	FGF13	NM_004114	nonsynonymous SNV	c.G382A	p.E128K	128	25.9	0.570036	0.243	0.249	0.356	1	0.675	P
chrX	138703004	C	G	FGF13	NM_004114	nonsynonymous SNV	c.G382C	p.E128Q	128	25.5	0.580392	0.223	0.005	0.533	1	0.404	A
chrX	138703003	T	G	FGF13	NM_004114	nonsynonymous SNV	c.A383C	p.E128A	128	26.4	0.412473	0.492	0.004	0.531	1	0.514	A
chrX	138703003	T	C	FGF13	NM_004114	nonsynonymous SNV	c.A383G	p.E128G	128	28.2	0.539104	0.566	0.005	0.568	1	0.636	P
chrX	138703003	T	A	FGF13	NM_004114	nonsynonymous SNV	c.A383T	p.E128V	128	27	0.640118	0.653	0.001	0.704	1	0.816	P
chrX	138703002	C	G	FGF13	NM_004114	nonsynonymous SNV	c.G384C	p.E128D	128	21.1	0.020253	0.117	0.016	0.011	0.999796	0.128	B
chrX	138703002	C	A	FGF13	NM_004114	nonsynonymous SNV	c.G384T	p.E128D	128	21	0.020263	0.117	0.016	0.011	0.999787	0.128	B
chrX	138703001	C	T	FGF13	NM_004114	nonsynonymous SNV	c.G385A	p.G129R	129	28.7	0.951018	0.970	0.0	0.999	1	1.000	P
chrX	138703001	C	G	FGF13	NM_004114	nonsynonymous SNV	c.G385C	p.G129R	129	28.6	0.951018	0.970	0.0	0.999	1	1.000	P
chrX	138703000	C	T	FGF13	NM_004114	nonsynonymous SNV	c.G386A	p.G129E	129	28	0.926742	0.962	0.0	0.996	1	1.000	P
chrX	138703000	C	G	FGF13	NM_004114	nonsynonymous SNV	c.G386C	p.G129A	129	26.3	0.886594	0.961	0.029	0.817	1	0.998	P
chrX	138703000	C	A	FGF13	NM_004114	nonsynonymous SNV	c.G386T	p.G129V	129	33	0.929483	0.969	0.001	0.996	1	1.000	P
chrX	138702998	A	T	FGF13	NM_004114	nonsynonymous SNV	c.T388A	p.Y130N	130	26.3	0.292478	0.571	0.192	0.343	1	0.325	B
chrX	138702998	A	G	FGF13	NM_004114	nonsynonymous SNV	c.T388C	p.Y130H	130	22.1	0.125265	0.457	0.382	0.013	0.999999	0.202	B
chrX	138702998	A	C	FGF13	NM_004114	nonsynonymous SNV	c.T388G	p.Y130D	130	26.9	0.321747	0.613	0.144	0.416	1	0.709	P
chrX	138702997	T	G	FGF13	NM_004114	nonsynonymous SNV	c.A389C	p.Y130S	130	24.4	0.303054	0.559	0.256	0.338	1	0.426	A
chrX	138702997	T	C	FGF13	NM_004114	nonsynonymous SNV	c.A389G	p.Y130C	130	26.5	0.366646	0.749	0.11	0.83	1	0.148	B
chrX	138702997	T	A	FGF13	NM_004114	nonsynonymous SNV	c.A389T	p.Y130F	130	19.87	0.137758	0.248	0.547	0.003	0.999997	0.054	B
chrX	138702995	A	T	FGF13	NM_004114	nonsynonymous SNV	c.T391A	p.L131M	131	23.3	0.099552	0.661	0.017	0.996	0.999885	0.564	P
chrX	138702995	A	C	FGF13	NM_004114	nonsynonymous SNV	c.T391G	p.L131V	131	22.4	0.071106	0.689	0.036	0.46	0.999916	0.198	B
chrX	138702994	A	G	FGF13	NM_004114	nonsynonymous SNV	c.T392C	p.L131S	131	27.5	0.703121	0.912	0.0	0.997	0.999998	0.989	P
chrX	138702994	A	C	FGF13	NM_004114	nonsynonymous SNV	c.T392G	p.L131W	131	28.1	0.75998	0.900	0.0	1.0	0.999999	0.998	P
chrX	138702993	C	G	FGF13	NM_004114	nonsynonymous SNV	c.G393C	p.L131F	131	21.4	0.202205	0.762	0.001	0.915	0.999992	0.964	P
chrX	138702993	C	A	FGF13	NM_004114	nonsynonymous SNV	c.G393T	p.L131F	131	21.6	0.213657	0.762	0.001	0.915	0.999992	0.964	P
chrX	138702992	A	T	FGF13	NM_004114	nonsynonymous SNV	c.T394A	p.Y132N	132	27	0.76865	0.928	0.002	0.987	1	0.944	P
chrX	138702992	A	G	FGF13	NM_004114	nonsynonymous SNV	c.T394C	p.Y132H	132	26.4	0.66184	0.931	0.026	0.994	1	0.862	P
chrX	138702992	A	C	FGF13	NM_004114	nonsynonymous SNV	c.T394G	p.Y132D	132	28	0.792694	0.942	0.002	0.987	1	0.992	P
chrX	138702991	T	G	FGF13	NM_004114	nonsynonymous SNV	c.A395C	p.Y132S	132	27.2	0.737384	0.937	0.001	0.987	1	0.952	P
chrX	138702991	T	C	FGF13	NM_004114	nonsynonymous SNV	c.A395G	p.Y132C	132	27.1	0.76111	0.934	0.0	0.994	1	0.834	P
chrX	138702991	T	A	FGF13	NM_004114	nonsynonymous SNV	c.A395T	p.Y132F	132	23.7	0.297919	0.594	0.071	0.157	0.999999	0.144	B
chrX	138702989	T	G	FGF13	NM_004114	nonsynonymous SNV	c.A397C	p.T133P	133	24.4	0.050153	0.435	0.326	0.034	0.999998	0.275	B
chrX	138702989	T	C	FGF13	NM_004114	nonsynonymous SNV	c.A397G	p.T133A	133	23.1	0.021002	0.418	1.0	0.039	0.999987	0.195	B
chrX	138702989	T	A	FGF13	NM_004114	nonsynonymous SNV	c.A397T	p.T133S	133	20.5	0.024345	0.387	0.748	0.039	0.999963	0.155	B
chrX	138702988	G	T	FGF13	NM_004114	nonsynonymous SNV	c.C398A	p.T133N	133	26.1	0.670973	0.492	0.091	0.795	1	0.729	P
chrX	138702988	G	C	FGF13	NM_004114	nonsynonymous SNV	c.C398G	p.T133S	133	21.8	0.580231	0.329	0.748	0.039	0.999998	0.155	B
chrX	138702988	G	A	FGF13	NM_004114	nonsynonymous SNV	c.C398T	p.T133I	133	26.7	0.764708	0.850	0.052	0.857	1	0.959	P
chrX	138702986	A	T	FGF13	NM_004114	nonsynonymous SNV	c.T400A	p.S134T	134	24.1	0.403714	0.582	0.117	0.356	1	0.355	A
chrX	138702986	A	G	FGF13	NM_004114	nonsynonymous SNV	c.T400C	p.S134P	134	29.6	0.77733	0.913	0.001	0.993	1	0.998	P
chrX	138702986	A	C	FGF13	NM_004114	nonsynonymous SNV	c.T400G	p.S134A	134	27	0.443443	0.663	0.046	0.805	0.999999	0.356	A
chrX	138702985	G	C	FGF13	NM_004114	nonsynonymous SNV	c.C401G	p.S134W	134	34	0.911611	0.928	0.0	1.0	1	0.994	P
chrX	138702985	G	A	FGF13	NM_004114	nonsynonymous SNV	c.C401T	p.S134L	134	33	0.926578	0.909	0.0	0.992	1	0.927	P
chrX	138635655	C	T	FGF13	NM_004114	nonsynonymous SNV	c.G403A	p.E135K	135	29.9	0.50973	0.604	0.151	0.472	1	0.606	P
chrX	138635655	C	G	FGF13	NM_004114	nonsynonymous SNV	c.G403C	p.E135Q	135	25.7	0.607673	0.510	0.012	0.359	1	0.360	A
chrX	138635654	T	G	FGF13	NM_004114	nonsynonymous SNV	c.A404C	p.E135A	135	32	0.474303	0.661	0.062	0.433	1	0.358	A
chrX	138635654	T	C	FGF13	NM_004114	nonsynonymous SNV	c.A404G	p.E135G	135	32	0.758013	0.833	0.004	0.864	1	0.449	A
chrX	138635654	T	A	FGF13	NM_004114	nonsynonymous SNV	c.A404T	p.E135V	135	33	0.744999	0.805	0.009	0.865	1	0.486	A
chrX	138635653	T	G	FGF13	NM_004114	nonsynonymous SNV	c.A405C	p.E135D	135	17.98	0.092036	0.385	0.275	0.015	0.999983	0.144	B
chrX	138635653	T	A	FGF13	NM_004114	nonsynonymous SNV	c.A405T	p.E135D	135	18	0.09476	0.385	0.275	0.015	0.999983	0.144	B
chrX	138635652	G	T	FGF13	NM_004114	nonsynonymous SNV	c.C406A	p.L136I	136	22.4	0.334982	0.268	0.397	0.003	0.700573	0.089	B
chrX	138635652	G	C	FGF13	NM_004114	nonsynonymous SNV	c.C406G	p.L136V	136	22.9	0.341644	0.307	0.517	0.0	0.802169	0.087	B
chrX	138635652	G	A	FGF13	NM_004114	nonsynonymous SNV	c.C406T	p.L136F	136	22.5	0.339866	0.335	0.699	0.095	0.990632	0.089	B
chrX	138635651	A	T	FGF13	NM_004114	nonsynonymous SNV	c.T407A	p.L136H	136	17.61	0.089087	0.260	0.575	0.002	0.550842	0.048	B
chrX	138635651	A	G	FGF13	NM_004114	nonsynonymous SNV	c.T407C	p.L136P	136	23.6	0.124826	0.422	0.204	0.312	0.999989	0.823	P
chrX	138635651	A	C	FGF13	NM_004114	nonsynonymous SNV	c.T407G	p.L136R	136	20.5	0.081746	0.283	0.35	0.051	0.692599	0.200	B
chrX	138635649	A	T	FGF13	NM_004114	nonsynonymous SNV	c.T409A	p.F137I	137	28.6	0.459009	0.562	0.006	0.971	1	0.996	P
chrX	138635649	A	G	FGF13	NM_004114	nonsynonymous SNV	c.T409C	p.F137L	137	27.8	0.165702	0.320	0.321	0.637	1	0.998	P
chrX	138635649	A	C	FGF13	NM_004114	nonsynonymous SNV	c.T409G	p.F137V	137	29	0.572996	0.664	0.003	0.987	1	0.994	P
chrX	138635648	A	T	FGF13	NM_004114	nonsynonymous SNV	c.T410A	p.F137Y	137	24.9	0.199341	0.250	0.102	0.697	0.99999	0.673	P
chrX	138635648	A	G	FGF13	NM_004114	nonsynonymous SNV	c.T410C	p.F137S	137	31	0.870931	0.743	0.0	0.994	0.999999	0.999	P
chrX	138635648	A	C	FGF13	NM_004114	nonsynonymous SNV	c.T410G	p.F137C	137	31	0.797167	0.754	0.0	0.998	0.999999	0.997	P
chrX	138635647	G	T	FGF13	NM_004114	nonsynonymous SNV	c.C411A	p.F137L	137	25.9	0.50912	0.367	0.321	0.637	0.999979	0.998	P
chrX	138635647	G	C	FGF13	NM_004114	nonsynonymous SNV	c.C411G	p.F137L	137	25.9	0.508999	0.367	0.321	0.637	0.999979	0.998	P
chrX	138635646	T	G	FGF13	NM_004114	nonsynonymous SNV	c.A412C	p.T138P	138	28.9	0.67982	0.644	0.001	0.998	1	0.953	P
chrX	138635646	T	C	FGF13	NM_004114	nonsynonymous SNV	c.A412G	p.T138A	138	27.3	0.484035	0.616	0.002	0.977	1	0.786	P
chrX	138635646	T	A	FGF13	NM_004114	nonsynonymous SNV	c.A412T	p.T138S	138	26	0.233884	0.309	0.062	0.957	0.999999	0.283	B
chrX	138635645	G	T	FGF13	NM_004114	nonsynonymous SNV	c.C413A	p.T138K	138	30	0.644863	0.613	0.031	0.992	1	0.964	P
chrX	138635645	G	C	FGF13	NM_004114	nonsynonymous SNV	c.C413G	p.T138R	138	29.8	0.717011	0.619	0.042	0.986	1	0.961	P
chrX	138635645	G	A	FGF13	NM_004114	nonsynonymous SNV	c.C413T	p.T138I	138	26.6	0.723109	0.696	0.001	0.999	1	0.961	P
chrX	138635643	G	T	FGF13	NM_004114	nonsynonymous SNV	c.C415A	p.P139T	139	24.7	0.561598	0.313	0.081	0.111	1	0.160	B
chrX	138635643	G	C	FGF13	NM_004114	nonsynonymous SNV	c.C415G	p.P139A	139	22.7	0.483892	0.190	0.429	0.006	1	0.076	B
chrX	138635643	G	A	FGF13	NM_004114	nonsynonymous SNV	c.C415T	p.P139S	139	23.4	0.579494	0.238	0.297	0.069	1	0.149	B
chrX	138635642	G	T	FGF13	NM_004114	nonsynonymous SNV	c.C416A	p.P139H	139	25.3	0.559667	0.454	0.014	0.443	1	0.496	A
chrX	138635642	G	C	FGF13	NM_004114	nonsynonymous SNV	c.C416G	p.P139R	139	27.5	0.576055	0.479	0.241	0.842	1	0.659	P
chrX	138635642	G	A	FGF13	NM_004114	nonsynonymous SNV	c.C416T	p.P139L	139	25	0.564738	0.309	0.109	0.055	1	0.255	B
chrX	138635640	C	T	FGF13	NM_004114	nonsynonymous SNV	c.G418A	p.E140K	140	32	0.803869	0.733	0.006	1.0	1	0.996	P
chrX	138635640	C	G	FGF13	NM_004114	nonsynonymous SNV	c.G418C	p.E140Q	140	28.6	0.664885	0.657	0.001	1.0	1	0.957	P
chrX	138635639	T	G	FGF13	NM_004114	nonsynonymous SNV	c.A419C	p.E140A	140	28.6	0.774645	0.766	0.001	1.0	1	0.971	P
chrX	138635639	T	C	FGF13	NM_004114	nonsynonymous SNV	c.A419G	p.E140G	140	30	0.775566	0.768	0.001	1.0	1	0.989	P
chrX	138635639	T	A	FGF13	NM_004114	nonsynonymous SNV	c.A419T	p.E140V	140	31	0.763396	0.774	0.0	0.999	1	0.997	P
chrX	138635638	C	G	FGF13	NM_004114	nonsynonymous SNV	c.G420C	p.E140D	140	22.9	0.498196	0.438	0.048	0.957	0.999968	0.926	P
chrX	138635638	C	A	FGF13	NM_004114	nonsynonymous SNV	c.G420T	p.E140D	140	22.9	0.496118	0.438	0.048	0.957	0.999968	0.926	P
chrX	138635637	A	T	FGF13	NM_004114	nonsynonymous SNV	c.T421A	p.C141S	141	28.3	0.665289	0.836	0.005	0.995	1	0.948	P
chrX	138635637	A	G	FGF13	NM_004114	nonsynonymous SNV	c.T421C	p.C141R	141	31	0.812221	0.860	0.0	1.0	1	1.000	P
chrX	138635637	A	C	FGF13	NM_004114	nonsynonymous SNV	c.T421G	p.C141G	141	31	0.770128	0.854	0.002	0.998	1	0.910	P
chrX	138635636	C	T	FGF13	NM_004114	nonsynonymous SNV	c.G422A	p.C141Y	141	31	0.860496	0.862	0.0	1.0	1	1.000	P
chrX	138635636	C	G	FGF13	NM_004114	nonsynonymous SNV	c.G422C	p.C141S	141	29.6	0.717541	0.832	0.005	0.995	1	0.948	P
chrX	138635636	C	A	FGF13	NM_004114	nonsynonymous SNV	c.G422T	p.C141F	141	32	0.868925	0.867	0.0	1.0	1	0.999	P
chrX	138635635	G	C	FGF13	NM_004114	nonsynonymous SNV	c.C423G	p.C141W	141	26.1	0.898644	0.856	0.0	1.0	1	1.000	P
chrX	138635634	T	G	FGF13	NM_004114	nonsynonymous SNV	c.A424C	p.K142Q	142	27.4	0.298902	0.324	0.015	0.374	1	0.706	P
chrX	138635634	T	C	FGF13	NM_004114	nonsynonymous SNV	c.A424G	p.K142E	142	28.1	0.334639	0.402	0.01	0.516	1	0.982	P
chrX	138635633	T	G	FGF13	NM_004114	nonsynonymous SNV	c.A425C	p.K142T	142	26.7	0.436845	0.469	0.052	0.972	1	0.911	P
chrX	138635633	T	C	FGF13	NM_004114	nonsynonymous SNV	c.A425G	p.K142R	142	24	0.138752	0.266	0.19	0.11	1	0.140	B
chrX	138635633	T	A	FGF13	NM_004114	nonsynonymous SNV	c.A425T	p.K142I	142	27.9	0.433129	0.474	0.103	0.699	1	0.956	P
chrX	138635632	T	G	FGF13	NM_004114	nonsynonymous SNV	c.A426C	p.K142N	142	26.7	0.136229	0.366	0.007	0.972	0.999998	0.992	P
chrX	138635632	T	A	FGF13	NM_004114	nonsynonymous SNV	c.A426T	p.K142N	142	26.7	0.141265	0.366	0.007	0.972	0.999998	0.992	P
chrX	138635631	A	T	FGF13	NM_004114	nonsynonymous SNV	c.T427A	p.F143I	143	28.9	0.561829	0.866	0.0	1.0	1	0.998	P
chrX	138635631	A	G	FGF13	NM_004114	nonsynonymous SNV	c.T427C	p.F143L	143	28.7	0.483117	0.825	0.001	1.0	1	0.999	P
chrX	138635631	A	C	FGF13	NM_004114	nonsynonymous SNV	c.T427G	p.F143V	143	29.6	0.692929	0.870	0.0	1.0	1	0.999	P
chrX	138635630	A	T	FGF13	NM_004114	nonsynonymous SNV	c.T428A	p.F143Y	143	28.8	0.411686	0.772	0.004	1.0	1	0.939	P
chrX	138635630	A	G	FGF13	NM_004114	nonsynonymous SNV	c.T428C	p.F143S	143	32	0.709984	0.871	0.0	1.0	1	1.000	P
chrX	138635630	A	C	FGF13	NM_004114	nonsynonymous SNV	c.T428G	p.F143C	143	32	0.730985	0.886	0.0	1.0	1	1.000	P
chrX	138635629	G	T	FGF13	NM_004114	nonsynonymous SNV	c.C429A	p.F143L	143	28.8	0.256799	0.777	0.001	1.0	1	0.999	P
chrX	138635629	G	C	FGF13	NM_004114	nonsynonymous SNV	c.C429G	p.F143L	143	28.4	0.250231	0.777	0.001	1.0	1	0.999	P
chrX	138635628	T	G	FGF13	NM_004114	nonsynonymous SNV	c.A430C	p.K144Q	144	25.5	0.590838	0.592	0.006	0.974	1	0.987	P
chrX	138635628	T	C	FGF13	NM_004114	nonsynonymous SNV	c.A430G	p.K144E	144	29.1	0.673376	0.678	0.001	0.986	1	0.999	P
chrX	138635627	T	G	FGF13	NM_004114	nonsynonymous SNV	c.A431C	p.K144T	144	28.4	0.514778	0.721	0.001	0.997	1	0.995	P
chrX	138635627	T	C	FGF13	NM_004114	nonsynonymous SNV	c.A431G	p.K144R	144	26.6	0.146861	0.534	0.321	0.665	0.999997	0.415	A
chrX	138635627	T	A	FGF13	NM_004114	nonsynonymous SNV	c.A431T	p.K144I	144	31	0.575853	0.780	0.0	0.99	1	0.998	P
chrX	138635626	T	G	FGF13	NM_004114	nonsynonymous SNV	c.A432C	p.K144N	144	28.3	0.601358	0.560	0.001	0.997	1	1.000	P
chrX	138635626	T	A	FGF13	NM_004114	nonsynonymous SNV	c.A432T	p.K144N	144	28.5	0.607307	0.560	0.001	0.997	1	1.000	P
chrX	138635625	C	T	FGF13	NM_004114	nonsynonymous SNV	c.G433A	p.E145K	145	32	0.851411	0.786	0.0	1.0	1	1.000	P
chrX	138635625	C	G	FGF13	NM_004114	nonsynonymous SNV	c.G433C	p.E145Q	145	28.8	0.635094	0.730	0.0	1.0	1	0.999	P
chrX	138635624	T	G	FGF13	NM_004114	nonsynonymous SNV	c.A434C	p.E145A	145	28.2	0.819634	0.819	0.0	1.0	1	0.999	P
chrX	138635624	T	C	FGF13	NM_004114	nonsynonymous SNV	c.A434G	p.E145G	145	29.6	0.773121	0.818	0.0	1.0	1	0.999	P
chrX	138635624	T	A	FGF13	NM_004114	nonsynonymous SNV	c.A434T	p.E145V	145	30	0.833349	0.817	0.0	1.0	1	1.000	P
chrX	138635623	T	G	FGF13	NM_004114	nonsynonymous SNV	c.A435C	p.E145D	145	25	0.390864	0.790	0.0	1.0	0.999983	1.000	P
chrX	138635623	T	A	FGF13	NM_004114	nonsynonymous SNV	c.A435T	p.E145D	145	24.9	0.393515	0.789	0.0	1.0	0.999982	1.000	P
chrX	138635622	A	T	FGF13	NM_004114	nonsynonymous SNV	c.T436A	p.S146T	146	26	0.375012	0.488	0.291	0.875	1	0.594	P
chrX	138635622	A	G	FGF13	NM_004114	nonsynonymous SNV	c.T436C	p.S146P	146	28.9	0.683527	0.757	0.016	0.991	1	1.000	P
chrX	138635622	A	C	FGF13	NM_004114	nonsynonymous SNV	c.T436G	p.S146A	146	26.9	0.474698	0.564	0.031	0.878	1	0.379	A
chrX	138635621	G	A	FGF13	NM_004114	nonsynonymous SNV	c.C437T	p.S146L	146	32	0.693273	0.660	0.01	0.984	1	0.906	P
chrX	138635619	C	T	FGF13	NM_004114	nonsynonymous SNV	c.G439A	p.V147M	147	28	0.554823	0.644	0.026	0.954	0.999999	0.996	P
chrX	138635619	C	G	FGF13	NM_004114	nonsynonymous SNV	c.G439C	p.V147L	147	24.6	0.490154	0.575	0.123	0.156	0.999999	0.995	P
chrX	138635619	C	A	FGF13	NM_004114	nonsynonymous SNV	c.G439T	p.V147L	147	24.7	0.491165	0.575	0.123	0.156	0.999995	0.995	P
chrX	138635618	A	T	FGF13	NM_004114	nonsynonymous SNV	c.T440A	p.V147E	147	29	0.646915	0.909	0.0	0.969	1	1.000	P
chrX	138635618	A	G	FGF13	NM_004114	nonsynonymous SNV	c.T440C	p.V147A	147	27.4	0.443478	0.827	0.002	0.911	0.999998	0.998	P
chrX	138635618	A	C	FGF13	NM_004114	nonsynonymous SNV	c.T440G	p.V147G	147	29.3	0.649646	0.898	0.001	0.986	1	0.998	P
chrX	138635616	A	T	FGF13	NM_004114	nonsynonymous SNV	c.T442A	p.F148I	148	29	0.413317	0.622	0.121	0.66	1	0.998	P
chrX	138635616	A	G	FGF13	NM_004114	nonsynonymous SNV	c.T442C	p.F148L	148	28.4	0.312342	0.541	0.286	0.833	1	0.999	P
chrX	138635616	A	C	FGF13	NM_004114	nonsynonymous SNV	c.T442G	p.F148V	148	29	0.604037	0.744	0.125	0.963	1	0.997	P
chrX	138635615	A	T	FGF13	NM_004114	nonsynonymous SNV	c.T443A	p.F148Y	148	25.2	0.157335	0.435	0.301	0.543	0.999998	0.677	P
chrX	138635615	A	G	FGF13	NM_004114	nonsynonymous SNV	c.T443C	p.F148S	148	31	0.639607	0.747	0.09	0.99	1	0.995	P
chrX	138635615	A	C	FGF13	NM_004114	nonsynonymous SNV	c.T443G	p.F148C	148	31	0.676379	0.776	0.04	0.995	1	0.996	P
chrX	138635614	A	T	FGF13	NM_004114	nonsynonymous SNV	c.T444A	p.F148L	148	25.8	0.158499	0.559	0.286	0.833	0.999978	0.999	P
chrX	138635614	A	C	FGF13	NM_004114	nonsynonymous SNV	c.T444G	p.F148L	148	25.5	0.15704	0.561	0.286	0.833	0.999977	0.999	P
chrX	138635613	C	T	FGF13	NM_004114	nonsynonymous SNV	c.G445A	p.E149K	149	32	0.619049	0.810	0.002	0.986	0.999997	0.995	P
chrX	138635613	C	G	FGF13	NM_004114	nonsynonymous SNV	c.G445C	p.E149Q	149	28.3	0.487016	0.689	0.023	0.875	0.999988	0.947	P
chrX	138635612	T	G	FGF13	NM_004114	nonsynonymous SNV	c.A446C	p.E149A	149	26	0.389341	0.802	0.018	0.917	0.999997	0.987	P
chrX	138635612	T	C	FGF13	NM_004114	nonsynonymous SNV	c.A446G	p.E149G	149	29.7	0.436153	0.826	0.001	0.99	0.999998	0.988	P
chrX	138635612	T	A	FGF13	NM_004114	nonsynonymous SNV	c.A446T	p.E149V	149	31	0.481661	0.819	0.0	0.99	0.999999	0.997	P
chrX	138635611	T	G	FGF13	NM_004114	nonsynonymous SNV	c.A447C	p.E149D	149	23.4	0.11591	0.531	0.04	0.515	0.999969	0.979	P
chrX	138635611	T	A	FGF13	NM_004114	nonsynonymous SNV	c.A447T	p.E149D	149	23.6	0.11591	0.531	0.04	0.515	0.999969	0.979	P
chrX	138635610	T	G	FGF13	NM_004114	nonsynonymous SNV	c.A448C	p.N150H	150	27.3	0.68579	0.733	0.0	0.999	1	0.988	P
chrX	138635610	T	C	FGF13	NM_004114	nonsynonymous SNV	c.A448G	p.N150D	150	27.8	0.553836	0.695	0.0	0.926	1	0.977	P
chrX	138635610	T	A	FGF13	NM_004114	nonsynonymous SNV	c.A448T	p.N150Y	150	28.6	0.753814	0.782	0.0	0.999	1	0.991	P
chrX	138635609	T	G	FGF13	NM_004114	nonsynonymous SNV	c.A449C	p.N150T	150	27.7	0.72316	0.787	0.0	0.996	1	0.986	P
chrX	138635609	T	C	FGF13	NM_004114	nonsynonymous SNV	c.A449G	p.N150S	150	26.3	0.605358	0.766	0.0	0.984	1	0.921	P
chrX	138635609	T	A	FGF13	NM_004114	nonsynonymous SNV	c.A449T	p.N150I	150	29.2	0.750698	0.754	0.0	0.999	1	0.999	P
chrX	138635608	A	T	FGF13	NM_004114	nonsynonymous SNV	c.T450A	p.N150K	150	23.9	0.467064	0.664	0.0	0.998	0.999999	0.999	P
chrX	138635608	A	C	FGF13	NM_004114	nonsynonymous SNV	c.T450G	p.N150K	150	24.1	0.466414	0.664	0.0	0.998	0.999999	0.999	P
chrX	138635607	A	T	FGF13	NM_004114	nonsynonymous SNV	c.T451A	p.Y151N	151	29.1	0.567351	0.651	0.121	0.999	1	0.985	P
chrX	138635607	A	G	FGF13	NM_004114	nonsynonymous SNV	c.T451C	p.Y151H	151	28.3	0.464942	0.659	0.009	0.999	1	0.997	P
chrX	138635607	A	C	FGF13	NM_004114	nonsynonymous SNV	c.T451G	p.Y151D	151	29.9	0.764729	0.682	0.004	0.999	1	0.997	P
chrX	138635606	T	G	FGF13	NM_004114	nonsynonymous SNV	c.A452C	p.Y151S	151	29.1	0.664463	0.685	0.041	0.998	1	0.981	P
chrX	138635606	T	C	FGF13	NM_004114	nonsynonymous SNV	c.A452G	p.Y151C	151	29.2	0.769413	0.685	0.003	0.999	1	0.989	P
chrX	138635606	T	A	FGF13	NM_004114	nonsynonymous SNV	c.A452T	p.Y151F	151	27	0.238	0.452	0.032	0.916	1	0.745	P
chrX	138635604	A	T	FGF13	NM_004114	nonsynonymous SNV	c.T454A	p.Y152N	152	29.4	0.797055	0.812	0.0	1.0	1	0.989	P
chrX	138635604	A	G	FGF13	NM_004114	nonsynonymous SNV	c.T454C	p.Y152H	152	26	0.676836	0.822	0.0	1.0	1	0.981	P
chrX	138635604	A	C	FGF13	NM_004114	nonsynonymous SNV	c.T454G	p.Y152D	152	31	0.817844	0.844	0.0	1.0	1	0.998	P
chrX	138635603	T	G	FGF13	NM_004114	nonsynonymous SNV	c.A455C	p.Y152S	152	29.1	0.786399	0.848	0.0	1.0	1	0.990	P
chrX	138635603	T	C	FGF13	NM_004114	nonsynonymous SNV	c.A455G	p.Y152C	152	29.3	0.752204	0.843	0.0	1.0	1	0.973	P
chrX	138635603	T	A	FGF13	NM_004114	nonsynonymous SNV	c.A455T	p.Y152F	152	27	0.362385	0.665	0.042	0.972	1	0.299	B
chrX	138635601	C	T	FGF13	NM_004114	nonsynonymous SNV	c.G457A	p.V153M	153	29	0.598054	0.653	0.053	0.997	1	0.998	P
chrX	138635601	C	G	FGF13	NM_004114	nonsynonymous SNV	c.G457C	p.V153L	153	27.3	0.531536	0.652	0.184	0.902	1	0.998	P
chrX	138635601	C	A	FGF13	NM_004114	nonsynonymous SNV	c.G457T	p.V153L	153	27.7	0.549854	0.652	0.184	0.902	1	0.998	P
chrX	138635600	A	T	FGF13	NM_004114	nonsynonymous SNV	c.T458A	p.V153E	153	29.4	0.64343	0.799	0.035	0.997	1	1.000	P
chrX	138635600	A	G	FGF13	NM_004114	nonsynonymous SNV	c.T458C	p.V153A	153	27.9	0.414683	0.678	0.232	0.96	1	0.997	P
chrX	138635600	A	C	FGF13	NM_004114	nonsynonymous SNV	c.T458G	p.V153G	153	29.3	0.758939	0.823	0.005	0.998	1	0.996	P
chrX	138635598	T	G	FGF13	NM_004114	nonsynonymous SNV	c.A460C	p.T154P	154	28.6	0.678231	0.834	0.037	0.937	1	0.993	P
chrX	138635598	T	C	FGF13	NM_004114	nonsynonymous SNV	c.A460G	p.T154A	154	24.6	0.351712	0.567	0.263	0.269	1	0.806	P
chrX	138635598	T	A	FGF13	NM_004114	nonsynonymous SNV	c.A460T	p.T154S	154	24.5	0.407486	0.651	0.027	0.515	1	0.879	P
chrX	138635597	G	T	FGF13	NM_004114	nonsynonymous SNV	c.C461A	p.T154K	154	29.5	0.709124	0.816	0.027	0.803	1	0.997	P
chrX	138635597	G	C	FGF13	NM_004114	nonsynonymous SNV	c.C461G	p.T154R	154	29.8	0.686611	0.797	0.016	0.974	1	0.995	P
chrX	138635597	G	A	FGF13	NM_004114	nonsynonymous SNV	c.C461T	p.T154I	154	22.3	0.635413	0.467	0.941	0.037	1	0.699	P
chrX	138635595	A	T	FGF13	NM_004114	nonsynonymous SNV	c.T463A	p.Y155N	155	29.5	0.731715	0.729	0.001	0.998	1	0.999	P
chrX	138635595	A	G	FGF13	NM_004114	nonsynonymous SNV	c.T463C	p.Y155H	155	28.8	0.651212	0.795	0.008	0.922	1	1.000	P
chrX	138635595	A	C	FGF13	NM_004114	nonsynonymous SNV	c.T463G	p.Y155D	155	31	0.781624	0.816	0.001	0.999	1	1.000	P
chrX	138635594	T	G	FGF13	NM_004114	nonsynonymous SNV	c.A464C	p.Y155S	155	26.5	0.724603	0.781	0.0	0.998	1	0.998	P
chrX	138635594	T	C	FGF13	NM_004114	nonsynonymous SNV	c.A464G	p.Y155C	155	29.5	0.682986	0.778	0.004	1.0	1	0.998	P
chrX	138635594	T	A	FGF13	NM_004114	nonsynonymous SNV	c.A464T	p.Y155F	155	27.3	0.27274	0.625	0.0	0.949	0.999998	0.721	P
chrX	138635592	A	T	FGF13	NM_004114	nonsynonymous SNV	c.T466A	p.S156T	156	26.8	0.338674	0.576	0.053	0.907	0.999999	0.711	P
chrX	138635592	A	G	FGF13	NM_004114	nonsynonymous SNV	c.T466C	p.S156P	156	29.6	0.726642	0.832	0.002	0.998	1	1.000	P
chrX	138635592	A	C	FGF13	NM_004114	nonsynonymous SNV	c.T466G	p.S156A	156	26.9	0.249276	0.427	0.25	0.79	0.999996	0.293	B
chrX	138635591	G	A	FGF13	NM_004114	nonsynonymous SNV	c.C467T	p.S156L	156	33	0.800188	0.784	0.001	1.0	1	0.913	P
chrX	138635589	A	T	FGF13	NM_004114	nonsynonymous SNV	c.T469A	p.S157T	157	26.9	0.579871	0.702	0.0	1.0	0.999994	0.949	P
chrX	138635589	A	G	FGF13	NM_004114	nonsynonymous SNV	c.T469C	p.S157P	157	29.6	0.670	0.771	0.0	1.0	0.999999	0.998	P
chrX	138635589	A	C	FGF13	NM_004114	nonsynonymous SNV	c.T469G	p.S157A	157	27.5	0.563671	0.627	0.0	1.0	0.99998	0.731	P
chrX	138635588	G	A	FGF13	NM_004114	nonsynonymous SNV	c.C470T	p.S157L	157	33	0.802437	0.755	0.0	1.0	1	0.997	P
chrX	138635586	T	G	FGF13	NM_004114	nonsynonymous SNV	c.A472C	p.M158L	158	23.8	0.165658	0.296	0.557	0.016	1	0.359	A
chrX	138635586	T	C	FGF13	NM_004114	nonsynonymous SNV	c.A472G	p.M158V	158	23.5	0.267157	0.358	0.83	0.035	1	0.208	B
chrX	138635586	T	A	FGF13	NM_004114	nonsynonymous SNV	c.A472T	p.M158L	158	23.9	0.168666	0.296	0.557	0.016	1	0.359	A
chrX	138635585	A	T	FGF13	NM_004114	nonsynonymous SNV	c.T473A	p.M158K	158	25	0.365414	0.468	0.178	0.33	1	0.922	P
chrX	138635585	A	G	FGF13	NM_004114	nonsynonymous SNV	c.T473C	p.M158T	158	21.6	0.248522	0.359	0.903	0.019	0.999999	0.386	A
chrX	138635585	A	C	FGF13	NM_004114	nonsynonymous SNV	c.T473G	p.M158R	158	27.4	0.406146	0.470	0.257	0.591	1	0.931	P
chrX	138635584	C	T	FGF13	NM_004114	nonsynonymous SNV	c.G474A	p.M158I	158	23.3	0.524207	0.263	0.431	0.019	0.999999	0.817	P
chrX	138635584	C	G	FGF13	NM_004114	nonsynonymous SNV	c.G474C	p.M158I	158	23	0.523666	0.263	0.431	0.019	0.999999	0.817	P
chrX	138635584	C	A	FGF13	NM_004114	nonsynonymous SNV	c.G474T	p.M158I	158	23.3	0.524569	0.263	0.431	0.019	0.999999	0.817	P
chrX	138635583	T	G	FGF13	NM_004114	nonsynonymous SNV	c.A475C	p.I159L	159	19.49	0.057277	0.211	1.0	0.001	0.999989	0.073	B
chrX	138635583	T	C	FGF13	NM_004114	nonsynonymous SNV	c.A475G	p.I159V	159	21.3	0.053577	0.077	0.097	0.003	0.999976	0.094	B
chrX	138635583	T	A	FGF13	NM_004114	nonsynonymous SNV	c.A475T	p.I159L	159	20	0.057692	0.211	1.0	0.001	0.999989	0.073	B
chrX	138635582	A	T	FGF13	NM_004114	nonsynonymous SNV	c.T476A	p.I159K	159	24.1	0.227169	0.376	0.002	0.16	1	0.733	P
chrX	138635582	A	G	FGF13	NM_004114	nonsynonymous SNV	c.T476C	p.I159T	159	26	0.168546	0.365	0.013	0.298	1	0.440	A
chrX	138635582	A	C	FGF13	NM_004114	nonsynonymous SNV	c.T476G	p.I159R	159	24.2	0.237733	0.429	0.044	0.039	1	0.666	P
chrX	138635581	T	C	FGF13	NM_004114	nonsynonymous SNV	c.A477G	p.I159M	159	17.86	0.036735	0.077	0.072	0.023	0.999943	0.098	B
chrX	138635580	A	T	FGF13	NM_004114	nonsynonymous SNV	c.T478A	p.Y160N	160	29.5	0.771244	0.727	0.001	1.0	1	0.993	P
chrX	138635580	A	G	FGF13	NM_004114	nonsynonymous SNV	c.T478C	p.Y160H	160	28.2	0.461717	0.639	0.102	1.0	1	0.929	P
chrX	138635580	A	C	FGF13	NM_004114	nonsynonymous SNV	c.T478G	p.Y160D	160	31	0.811153	0.748	0.001	1.0	1	1.000	P
chrX	138635579	T	G	FGF13	NM_004114	nonsynonymous SNV	c.A479C	p.Y160S	160	29.6	0.828019	0.736	0.001	1.0	1	0.995	P
chrX	138635579	T	C	FGF13	NM_004114	nonsynonymous SNV	c.A479G	p.Y160C	160	29.2	0.741113	0.755	0.001	1.0	1	0.967	P
chrX	138635579	T	A	FGF13	NM_004114	nonsynonymous SNV	c.A479T	p.Y160F	160	27.6	0.417354	0.669	0.005	0.983	1	0.404	A
chrX	138635577	G	T	FGF13	NM_004114	nonsynonymous SNV	c.C481A	p.R161S	161	27	0.433882	0.496	0.013	0.856	0.999998	0.992	P
chrX	138635577	G	C	FGF13	NM_004114	nonsynonymous SNV	c.C481G	p.R161G	161	32	0.549099	0.550	0.048	0.983	0.999998	0.980	P
chrX	138635577	G	A	FGF13	NM_004114	nonsynonymous SNV	c.C481T	p.R161C	161	33	0.640489	0.560	0.0	0.996	1	0.910	P
chrX	138635576	C	T	FGF13	NM_004114	nonsynonymous SNV	c.G482A	p.R161H	161	32	0.515835	0.542	0.001	0.992	1	0.694	P
chrX	138635576	C	G	FGF13	NM_004114	nonsynonymous SNV	c.G482C	p.R161P	161	33	0.696557	0.607	0.03	0.996	1	0.998	P
chrX	138635576	C	A	FGF13	NM_004114	nonsynonymous SNV	c.G482T	p.R161L	161	32	0.699534	0.620	0.002	0.98	1	0.985	P
chrX	138635574	G	T	FGF13	NM_004114	nonsynonymous SNV	c.C484A	p.Q162K	162	29.6	0.476836	0.370	0.052	0.95	1	0.974	P
chrX	138635574	G	C	FGF13	NM_004114	nonsynonymous SNV	c.C484G	p.Q162E	162	28.3	0.484673	0.376	0.004	0.931	1	0.876	P
chrX	138635573	T	G	FGF13	NM_004114	nonsynonymous SNV	c.A485C	p.Q162P	162	29.3	0.605277	0.608	0.003	0.994	1	0.975	P
chrX	138635573	T	C	FGF13	NM_004114	nonsynonymous SNV	c.A485G	p.Q162R	162	27	0.290069	0.330	0.042	0.837	1	0.979	P
chrX	138635573	T	A	FGF13	NM_004114	nonsynonymous SNV	c.A485T	p.Q162L	162	28.7	0.523098	0.479	0.003	0.979	1	0.942	P
chrX	138635572	C	G	FGF13	NM_004114	nonsynonymous SNV	c.G486C	p.Q162H	162	23.7	0.442667	0.214	0.298	0.662	0.999999	0.979	P
chrX	138635572	C	A	FGF13	NM_004114	nonsynonymous SNV	c.G486T	p.Q162H	162	23.7	0.44486	0.214	0.298	0.662	0.999999	0.979	P
chrX	138635571	G	T	FGF13	NM_004114	nonsynonymous SNV	c.C487A	p.Q163K	163	23.5	0.516983	0.200	0.394	0.01	1	0.204	B
chrX	138635571	G	C	FGF13	NM_004114	nonsynonymous SNV	c.C487G	p.Q163E	163	24.9	0.493938	0.208	0.348	0.11	1	0.181	B
chrX	138635570	T	G	FGF13	NM_004114	nonsynonymous SNV	c.A488C	p.Q163P	163	27.2	0.193063	0.282	0.261	0.038	1	0.174	B
chrX	138635570	T	C	FGF13	NM_004114	nonsynonymous SNV	c.A488G	p.Q163R	163	24.2	0.150586	0.241	0.454	0.015	1	0.263	B
chrX	138635570	T	A	FGF13	NM_004114	nonsynonymous SNV	c.A488T	p.Q163L	163	24.7	0.229322	0.184	0.188	0.018	1	0.160	B
chrX	138635569	C	G	FGF13	NM_004114	nonsynonymous SNV	c.G489C	p.Q163H	163	19.91	0.020521	0.303	0.297	0.006	0.999995	0.237	B
chrX	138635569	C	A	FGF13	NM_004114	nonsynonymous SNV	c.G489T	p.Q163H	163	20.1	0.021148	0.303	0.297	0.006	0.999995	0.237	B
chrX	138635568	G	T	FGF13	NM_004114	nonsynonymous SNV	c.C490A	p.Q164K	164	24.5	0.302861	0.230	0.054	0.017	0.999997	0.272	B
chrX	138635568	G	C	FGF13	NM_004114	nonsynonymous SNV	c.C490G	p.Q164E	164	21.3	0.309687	0.269	1.0	0.0	0.999993	0.127	B
chrX	138635567	T	G	FGF13	NM_004114	nonsynonymous SNV	c.A491C	p.Q164P	164	27.1	0.194517	0.369	0.005	0.103	1	0.156	B
chrX	138635567	T	C	FGF13	NM_004114	nonsynonymous SNV	c.A491G	p.Q164R	164	24.1	0.074179	0.216	0.447	0.002	0.999996	0.337	B
chrX	138635567	T	A	FGF13	NM_004114	nonsynonymous SNV	c.A491T	p.Q164L	164	24.6	0.311899	0.352	0.003	0.017	1	0.123	B
chrX	138635566	C	G	FGF13	NM_004114	nonsynonymous SNV	c.G492C	p.Q164H	164	21	0.250078	0.131	0.069	0.001	0.999926	0.180	B
chrX	138635566	C	A	FGF13	NM_004114	nonsynonymous SNV	c.G492T	p.Q164H	164	20.9	0.251509	0.131	0.069	0.001	0.99993	0.180	B
chrX	138635565	A	T	FGF13	NM_004114	nonsynonymous SNV	c.T493A	p.S165T	165	24.3	0.199361	0.251	0.178	0.408	1	0.582	P
chrX	138635565	A	G	FGF13	NM_004114	nonsynonymous SNV	c.T493C	p.S165P	165	29.3	0.604229	0.598	0.002	0.986	1	0.992	P
chrX	138635565	A	C	FGF13	NM_004114	nonsynonymous SNV	c.T493G	p.S165A	165	27.5	0.363	0.308	0.003	0.931	1	0.791	P
chrX	138635564	G	A	FGF13	NM_004114	nonsynonymous SNV	c.C494T	p.S165L	165	33	0.700656	0.611	0.001	0.987	1	0.968	P
chrX	138635562	C	T	FGF13	NM_004114	nonsynonymous SNV	c.G496A	p.G166S	166	29.3	0.616194	0.538	0.003	0.995	1	0.908	P
chrX	138635562	C	G	FGF13	NM_004114	nonsynonymous SNV	c.G496C	p.G166R	166	29.7	0.575482	0.604	0.025	0.98	1	0.992	P
chrX	138635562	C	A	FGF13	NM_004114	nonsynonymous SNV	c.G496T	p.G166C	166	32	0.764436	0.677	0.0	1.0	1	0.983	P
chrX	138635561	C	T	FGF13	NM_004114	nonsynonymous SNV	c.G497A	p.G166D	166	28.8	0.572122	0.622	0.017	0.998	1	0.998	P
chrX	138635561	C	G	FGF13	NM_004114	nonsynonymous SNV	c.G497C	p.G166A	166	25.4	0.551154	0.663	0.002	0.903	1	0.953	P
chrX	138635561	C	A	FGF13	NM_004114	nonsynonymous SNV	c.G497T	p.G166V	166	29.2	0.744732	0.772	0.001	0.998	1	0.996	P
chrX	138635559	G	C	FGF13	NM_004114	nonsynonymous SNV	c.C499G	p.R167G	167	26.2	0.842884	0.893	0.001	0.998	0.999986	0.997	P
chrX	138635558	C	T	FGF13	NM_004114	nonsynonymous SNV	c.G500A	p.R167Q	167	27.1	0.766978	0.731	0.002	0.994	1	0.992	P
chrX	138635558	C	G	FGF13	NM_004114	nonsynonymous SNV	c.G500C	p.R167P	167	32	0.830538	0.834	0.001	0.999	1	0.999	P
chrX	138635558	C	A	FGF13	NM_004114	nonsynonymous SNV	c.G500T	p.R167L	167	32	0.828206	0.831	0.001	0.932	1	0.997	P
chrX	138635556	C	T	FGF13	NM_004114	nonsynonymous SNV	c.G502A	p.G168R	168	25.1	0.440477	0.264	0.372	0.045	0.999994	0.987	P
chrX	138635556	C	G	FGF13	NM_004114	nonsynonymous SNV	c.G502C	p.G168R	168	25	0.439438	0.264	0.372	0.045	0.999994	0.987	P
chrX	138635556	C	A	FGF13	NM_004114	nonsynonymous SNV	c.G502T	p.G168W	168	29.7	0.715451	0.417	0.03	0.847	0.999996	0.973	P
chrX	138635555	C	T	FGF13	NM_004114	nonsynonymous SNV	c.G503A	p.G168E	168	24.7	0.484945	0.398	0.107	0.046	0.999997	0.981	P
chrX	138635555	C	G	FGF13	NM_004114	nonsynonymous SNV	c.G503C	p.G168A	168	19.69	0.38269	0.317	1.0	0.001	0.999994	0.147	B
chrX	138635555	C	A	FGF13	NM_004114	nonsynonymous SNV	c.G503T	p.G168V	168	24.5	0.562378	0.351	0.083	0.164	1	0.722	P
chrX	138635553	A	T	FGF13	NM_004114	nonsynonymous SNV	c.T505A	p.W169R	169	29.8	0.713848	0.847	0.0	1.0	1	1.000	P
chrX	138635553	A	G	FGF13	NM_004114	nonsynonymous SNV	c.T505C	p.W169R	169	31	0.702721	0.847	0.0	1.0	1	1.000	P
chrX	138635553	A	C	FGF13	NM_004114	nonsynonymous SNV	c.T505G	p.W169G	169	33	0.861389	0.849	0.0	1.0	1	0.996	P
chrX	138635552	C	G	FGF13	NM_004114	nonsynonymous SNV	c.G506C	p.W169S	169	32	0.818583	0.817	0.0	1.0	1	0.998	P
chrX	138635552	C	A	FGF13	NM_004114	nonsynonymous SNV	c.G506T	p.W169L	169	30	0.795121	0.801	0.011	1.0	1	0.996	P
chrX	138635551	C	G	FGF13	NM_004114	nonsynonymous SNV	c.G507C	p.W169C	169	28.6	0.846553	0.779	0.025	1.0	1	0.998	P
chrX	138635551	C	A	FGF13	NM_004114	nonsynonymous SNV	c.G507T	p.W169C	169	28.7	0.857356	0.779	0.025	1.0	1	0.998	P
chrX	138635550	A	T	FGF13	NM_004114	nonsynonymous SNV	c.T508A	p.Y170N	170	28.8	0.544811	0.682	0.078	0.214	1	0.986	P
chrX	138635550	A	G	FGF13	NM_004114	nonsynonymous SNV	c.T508C	p.Y170H	170	27.6	0.303636	0.599	0.141	0.154	1	0.987	P
chrX	138635550	A	C	FGF13	NM_004114	nonsynonymous SNV	c.T508G	p.Y170D	170	31	0.77646	0.814	0.01	0.836	1	0.999	P
chrX	138635549	T	G	FGF13	NM_004114	nonsynonymous SNV	c.A509C	p.Y170S	170	28.9	0.737915	0.795	0.006	0.756	0.99999	0.994	P
chrX	138635549	T	C	FGF13	NM_004114	nonsynonymous SNV	c.A509G	p.Y170C	170	28.6	0.672082	0.787	0.001	0.955	0.999994	0.980	P
chrX	138635549	T	A	FGF13	NM_004114	nonsynonymous SNV	c.A509T	p.Y170F	170	21	0.070594	0.346	0.905	0.007	0.999876	0.156	B
chrX	138635547	G	T	FGF13	NM_004114	nonsynonymous SNV	c.C511A	p.L171M	171	25.7	0.034115	0.533	0.029	0.924	0.999855	0.444	A
chrX	138635547	G	C	FGF13	NM_004114	nonsynonymous SNV	c.C511G	p.L171V	171	24.7	0.018619	0.346	0.477	0.513	0.999885	0.206	B
chrX	138635546	A	T	FGF13	NM_004114	nonsynonymous SNV	c.T512A	p.L171Q	171	30	0.762487	0.789	0.0	0.996	0.999999	0.998	P
chrX	138635546	A	G	FGF13	NM_004114	nonsynonymous SNV	c.T512C	p.L171P	171	31	0.746141	0.776	0.0	0.998	1	0.999	P
chrX	138635546	A	C	FGF13	NM_004114	nonsynonymous SNV	c.T512G	p.L171R	171	31	0.776263	0.788	0.0	0.996	1	0.998	P
chrX	138635544	C	T	FGF13	NM_004114	nonsynonymous SNV	c.G514A	p.G172S	172	29	0.718196	0.743	0.051	0.992	1	0.989	P
chrX	138635544	C	G	FGF13	NM_004114	nonsynonymous SNV	c.G514C	p.G172R	172	31	0.822091	0.853	0.0	1.0	1	1.000	P
chrX	138635544	C	A	FGF13	NM_004114	nonsynonymous SNV	c.G514T	p.G172C	172	31	0.826907	0.839	0.001	1.0	1	0.997	P
chrX	138635543	C	T	FGF13	NM_004114	nonsynonymous SNV	c.G515A	p.G172D	172	31	0.760544	0.818	0.0	0.999	1	1.000	P
chrX	138635543	C	G	FGF13	NM_004114	nonsynonymous SNV	c.G515C	p.G172A	172	26.9	0.585393	0.639	0.405	0.984	1	0.912	P
chrX	138635543	C	A	FGF13	NM_004114	nonsynonymous SNV	c.G515T	p.G172V	172	29.1	0.788327	0.843	0.001	1.0	1	0.999	P
chrX	138635541	G	T	FGF13	NM_004114	nonsynonymous SNV	c.C517A	p.L173M	173	28.5	0.504179	0.571	0.049	0.752	1	0.371	A
chrX	138635541	G	C	FGF13	NM_004114	nonsynonymous SNV	c.C517G	p.L173V	173	26.6	0.651617	0.705	0.002	0.395	1	0.425	A
chrX	138635540	A	T	FGF13	NM_004114	nonsynonymous SNV	c.T518A	p.L173Q	173	29	0.771625	0.806	0.0	0.993	1	0.995	P
chrX	138635540	A	G	FGF13	NM_004114	nonsynonymous SNV	c.T518C	p.L173P	173	29.6	0.779157	0.815	0.0	0.997	1	1.000	P
chrX	138635540	A	C	FGF13	NM_004114	nonsynonymous SNV	c.T518G	p.L173R	173	29.3	0.79214	0.819	0.0	0.989	1	0.996	P
chrX	138635538	T	G	FGF13	NM_004114	nonsynonymous SNV	c.A520C	p.N174H	174	24.9	0.420619	0.588	0.001	0.411	0.999984	0.756	P
chrX	138635538	T	C	FGF13	NM_004114	nonsynonymous SNV	c.A520G	p.N174D	174	24.9	0.150298	0.324	0.117	0.096	0.999967	0.587	P
chrX	138635538	T	A	FGF13	NM_004114	nonsynonymous SNV	c.A520T	p.N174Y	174	28.5	0.641698	0.707	0.0	0.676	0.999996	0.941	P
chrX	138635537	T	G	FGF13	NM_004114	nonsynonymous SNV	c.A521C	p.N174T	174	22.9	0.155562	0.442	0.057	0.156	0.999996	0.319	B
chrX	138635537	T	C	FGF13	NM_004114	nonsynonymous SNV	c.A521G	p.N174S	174	24	0.103896	0.244	0.12	0.069	0.999987	0.184	B
chrX	138635537	T	A	FGF13	NM_004114	nonsynonymous SNV	c.A521T	p.N174I	174	29.2	0.780708	0.715	0.0	0.964	0.999999	0.982	P
chrX	138635536	G	T	FGF13	NM_004114	nonsynonymous SNV	c.C522A	p.N174K	174	24.9	0.574422	0.489	0.001	0.914	1	0.981	P
chrX	138635536	G	C	FGF13	NM_004114	nonsynonymous SNV	c.C522G	p.N174K	174	25	0.564529	0.489	0.001	0.914	1	0.981	P
chrX	138635535	T	G	FGF13	NM_004114	nonsynonymous SNV	c.A523C	p.K175Q	175	25.2	0.520844	0.610	0.022	0.878	1	0.894	P
chrX	138635535	T	C	FGF13	NM_004114	nonsynonymous SNV	c.A523G	p.K175E	175	28.3	0.561772	0.709	0.035	0.673	1	0.987	P
chrX	138635534	T	G	FGF13	NM_004114	nonsynonymous SNV	c.A524C	p.K175T	175	27.9	0.782832	0.823	0.001	0.984	1	0.978	P
chrX	138635534	T	C	FGF13	NM_004114	nonsynonymous SNV	c.A524G	p.K175R	175	23.2	0.282507	0.406	0.078	0.179	0.999999	0.159	B
chrX	138635534	T	A	FGF13	NM_004114	nonsynonymous SNV	c.A524T	p.K175I	175	29.9	0.816	0.816	0.0	0.982	1	0.996	P
chrX	138635533	T	G	FGF13	NM_004114	nonsynonymous SNV	c.A525C	p.K175N	175	24.8	0.447562	0.744	0.001	0.984	0.999989	0.992	P
chrX	138635533	T	A	FGF13	NM_004114	nonsynonymous SNV	c.A525T	p.K175N	175	24.8	0.453455	0.744	0.001	0.984	0.999989	0.992	P
chrX	138635532	C	T	FGF13	NM_004114	nonsynonymous SNV	c.G526A	p.E176K	176	29.5	0.580781	0.365	0.01	0.462	1	0.733	P
chrX	138635532	C	G	FGF13	NM_004114	nonsynonymous SNV	c.G526C	p.E176Q	176	28.5	0.462562	0.226	0.087	0.857	1	0.482	A
chrX	138635531	T	G	FGF13	NM_004114	nonsynonymous SNV	c.A527C	p.E176A	176	28.7	0.369805	0.470	0.01	0.808	1	0.459	A
chrX	138635531	T	C	FGF13	NM_004114	nonsynonymous SNV	c.A527G	p.E176G	176	29.4	0.48807	0.473	0.005	0.855	1	0.555	A
chrX	138635531	T	A	FGF13	NM_004114	nonsynonymous SNV	c.A527T	p.E176V	176	29.7	0.534456	0.535	0.002	0.692	1	0.633	P
chrX	138635530	T	G	FGF13	NM_004114	nonsynonymous SNV	c.A528C	p.E176D	176	17.42	0.044602	0.190	0.529	0.01	0.999908	0.080	B
chrX	138635530	T	A	FGF13	NM_004114	nonsynonymous SNV	c.A528T	p.E176D	176	17.44	0.044602	0.190	0.529	0.01	0.999908	0.080	B
chrX	138635529	C	T	FGF13	NM_004114	nonsynonymous SNV	c.G529A	p.G177R	177	32	0.881255	0.837	0.001	1.0	1	1.000	P
chrX	138635529	C	G	FGF13	NM_004114	nonsynonymous SNV	c.G529C	p.G177R	177	32	0.876349	0.837	0.001	1.0	1	1.000	P
chrX	138635528	C	T	FGF13	NM_004114	nonsynonymous SNV	c.G530A	p.G177E	177	29.9	0.873085	0.863	0.0	1.0	1	1.000	P
chrX	138635528	C	G	FGF13	NM_004114	nonsynonymous SNV	c.G530C	p.G177A	177	28.6	0.856563	0.882	0.001	1.0	1	0.988	P
chrX	138635528	C	A	FGF13	NM_004114	nonsynonymous SNV	c.G530T	p.G177V	177	32	0.872954	0.883	0.0	1.0	1	1.000	P
chrX	138635526	C	T	FGF13	NM_004114	nonsynonymous SNV	c.G532A	p.E178K	178	25.1	0.611008	0.303	0.406	0.008	1	0.213	B
chrX	138635526	C	G	FGF13	NM_004114	nonsynonymous SNV	c.G532C	p.E178Q	178	20.9	0.527813	0.460	1.0	0.003	0.999998	0.108	B
chrX	138635525	T	G	FGF13	NM_004114	nonsynonymous SNV	c.A533C	p.E178A	178	23.3	0.168569	0.293	0.137	0.042	0.999999	0.133	B
chrX	138635525	T	C	FGF13	NM_004114	nonsynonymous SNV	c.A533G	p.E178G	178	23.9	0.175021	0.331	0.06	0.005	0.999999	0.159	B
chrX	138635525	T	A	FGF13	NM_004114	nonsynonymous SNV	c.A533T	p.E178V	178	23.1	0.227207	0.324	0.193	0.002	1	0.152	B
chrX	138635524	C	G	FGF13	NM_004114	nonsynonymous SNV	c.G534C	p.E178D	178	22.1	0.389946	0.265	0.099	0.024	0.999946	0.147	B
chrX	138635524	C	A	FGF13	NM_004114	nonsynonymous SNV	c.G534T	p.E178D	178	22.2	0.393054	0.265	0.099	0.024	0.999944	0.147	B
chrX	138635523	T	G	FGF13	NM_004114	nonsynonymous SNV	c.A535C	p.I179L	179	24.4	0.146515	0.275	0.105	0.065	0.999988	0.341	A
chrX	138635523	T	C	FGF13	NM_004114	nonsynonymous SNV	c.A535G	p.I179V	179	21.1	0.102889	0.336	1.0	0.001	0.999974	0.082	B
chrX	138635523	T	A	FGF13	NM_004114	nonsynonymous SNV	c.A535T	p.I179F	179	27	0.369894	0.591	0.016	0.437	1	0.694	P
chrX	138635522	A	T	FGF13	NM_004114	nonsynonymous SNV	c.T536A	p.I179N	179	29.3	0.635447	0.677	0.011	0.706	1	0.912	P
chrX	138635522	A	G	FGF13	NM_004114	nonsynonymous SNV	c.T536C	p.I179T	179	24.7	0.219018	0.444	0.167	0.266	0.999999	0.576	P
chrX	138635522	A	C	FGF13	NM_004114	nonsynonymous SNV	c.T536G	p.I179S	179	28.3	0.363625	0.485	0.072	0.059	1	0.814	P
chrX	138635521	G	C	FGF13	NM_004114	nonsynonymous SNV	c.C537G	p.I179M	179	23.9	0.463008	0.533	0.032	0.618	0.999933	0.299	B
chrX	138635520	T	G	FGF13	NM_004114	nonsynonymous SNV	c.A538C	p.M180L	180	24.3	0.227575	0.440	0.17	0.202	1	0.710	P
chrX	138635520	T	C	FGF13	NM_004114	nonsynonymous SNV	c.A538G	p.M180V	180	25.9	0.278457	0.525	0.15	0.202	1	0.907	P
chrX	138635520	T	A	FGF13	NM_004114	nonsynonymous SNV	c.A538T	p.M180L	180	24.4	0.221255	0.440	0.17	0.202	0.999999	0.710	P
chrX	138635519	A	T	FGF13	NM_004114	nonsynonymous SNV	c.T539A	p.M180K	180	27.8	0.420725	0.667	0.144	0.909	1	0.974	P
chrX	138635519	A	G	FGF13	NM_004114	nonsynonymous SNV	c.T539C	p.M180T	180	27	0.633301	0.786	0.016	0.957	1	0.992	P
chrX	138635519	A	C	FGF13	NM_004114	nonsynonymous SNV	c.T539G	p.M180R	180	25.4	0.329835	0.576	0.428	0.3	1	0.980	P
chrX	138635518	C	T	FGF13	NM_004114	nonsynonymous SNV	c.G540A	p.M180I	180	25.3	0.690768	0.623	0.116	0.419	1	0.992	P
chrX	138635518	C	G	FGF13	NM_004114	nonsynonymous SNV	c.G540C	p.M180I	180	24.9	0.700304	0.623	0.116	0.419	1	0.992	P
chrX	138635518	C	A	FGF13	NM_004114	nonsynonymous SNV	c.G540T	p.M180I	180	25.2	0.690599	0.623	0.116	0.419	1	0.992	P
chrX	138635517	T	G	FGF13	NM_004114	nonsynonymous SNV	c.A541C	p.K181Q	181	28	0.425324	0.368	0.005	0.984	1	0.933	P
chrX	138635517	T	C	FGF13	NM_004114	nonsynonymous SNV	c.A541G	p.K181E	181	28.5	0.311066	0.426	0.128	0.881	1	0.993	P
chrX	138635516	T	G	FGF13	NM_004114	nonsynonymous SNV	c.A542C	p.K181T	181	25.6	0.637998	0.638	0.003	0.998	1	0.994	P
chrX	138635516	T	C	FGF13	NM_004114	nonsynonymous SNV	c.A542G	p.K181R	181	26.7	0.154641	0.207	0.191	0.74	0.999999	0.225	B
chrX	138635516	T	A	FGF13	NM_004114	nonsynonymous SNV	c.A542T	p.K181I	181	31	0.777273	0.665	0.001	0.997	1	0.997	P
chrX	138635515	T	G	FGF13	NM_004114	nonsynonymous SNV	c.A543C	p.K181N	181	26.4	0.406598	0.386	0.044	0.998	1	0.996	P
chrX	138635515	T	A	FGF13	NM_004114	nonsynonymous SNV	c.A543T	p.K181N	181	26.3	0.404418	0.386	0.044	0.998	1	0.996	P
chrX	138635514	C	T	FGF13	NM_004114	nonsynonymous SNV	c.G544A	p.G182S	182	29.5	0.815853	0.818	0.001	1.0	1	0.998	P
chrX	138635514	C	G	FGF13	NM_004114	nonsynonymous SNV	c.G544C	p.G182R	182	31	0.866409	0.837	0.0	1.0	1	1.000	P
chrX	138635514	C	A	FGF13	NM_004114	nonsynonymous SNV	c.G544T	p.G182C	182	32	0.862309	0.832	0.0	1.0	1	0.999	P
chrX	138635513	C	T	FGF13	NM_004114	nonsynonymous SNV	c.G545A	p.G182D	182	29.7	0.76565	0.834	0.0	1.0	1	1.000	P
chrX	138635513	C	G	FGF13	NM_004114	nonsynonymous SNV	c.G545C	p.G182A	182	27.8	0.737146	0.782	0.026	1.0	1	0.985	P
chrX	138635513	C	A	FGF13	NM_004114	nonsynonymous SNV	c.G545T	p.G182V	182	29.3	0.782156	0.791	0.001	1.0	1	1.000	P
chrX	138635511	T	G	FGF13	NM_004114	nonsynonymous SNV	c.A547C	p.N183H	183	26.8	0.527279	0.517	0.01	0.997	1	0.800	P
chrX	138635511	T	C	FGF13	NM_004114	nonsynonymous SNV	c.A547G	p.N183D	183	28	0.609491	0.557	0.004	0.975	1	0.938	P
chrX	138635511	T	A	FGF13	NM_004114	nonsynonymous SNV	c.A547T	p.N183Y	183	28.4	0.689297	0.643	0.078	0.998	1	0.872	P
chrX	138635510	T	G	FGF13	NM_004114	nonsynonymous SNV	c.A548C	p.N183T	183	27.1	0.284497	0.490	0.119	0.965	1	0.886	P
chrX	138635510	T	C	FGF13	NM_004114	nonsynonymous SNV	c.A548G	p.N183S	183	25.4	0.082942	0.327	0.202	0.374	0.999999	0.357	A
chrX	138635510	T	A	FGF13	NM_004114	nonsynonymous SNV	c.A548T	p.N183I	183	28.2	0.600729	0.756	0.007	0.997	1	0.953	P
chrX	138635509	G	T	FGF13	NM_004114	nonsynonymous SNV	c.C549A	p.N183K	183	25.1	0.13345	0.516	0.035	0.912	0.999999	0.992	P
chrX	138635509	G	C	FGF13	NM_004114	nonsynonymous SNV	c.C549G	p.N183K	183	25.1	0.13345	0.513	0.035	0.912	0.999998	0.992	P
chrX	138635508	G	T	FGF13	NM_004114	nonsynonymous SNV	c.C550A	p.H184N	184	27.4	0.691062	0.361	0.001	0.073	1	0.760	P
chrX	138635508	G	C	FGF13	NM_004114	nonsynonymous SNV	c.C550G	p.H184D	184	29.7	0.660844	0.626	0.0	0.465	1	0.981	P
chrX	138635508	G	A	FGF13	NM_004114	nonsynonymous SNV	c.C550T	p.H184Y	184	27.5	0.671182	0.584	0.001	0.575	1	0.509	A
chrX	138635507	T	G	FGF13	NM_004114	nonsynonymous SNV	c.A551C	p.H184P	184	27.6	0.640091	0.663	0.001	0.661	1	0.995	P
chrX	138635507	T	C	FGF13	NM_004114	nonsynonymous SNV	c.A551G	p.H184R	184	19.53	0.153297	0.376	1.0	0.001	1	0.463	A
chrX	138635507	T	A	FGF13	NM_004114	nonsynonymous SNV	c.A551T	p.H184L	184	24.5	0.659307	0.566	0.001	0.17	1	0.717	P
chrX	138635506	A	T	FGF13	NM_004114	nonsynonymous SNV	c.T552A	p.H184Q	184	9.038	0.059166	0.457	0.028	0.034	0.999969	0.769	P
chrX	138635506	A	C	FGF13	NM_004114	nonsynonymous SNV	c.T552G	p.H184Q	184	10.96	0.059166	0.457	0.028	0.034	0.999967	0.769	P
chrX	138635505	C	T	FGF13	NM_004114	nonsynonymous SNV	c.G553A	p.V185M	185	28.8	0.641873	0.641	0.002	0.998	1	0.992	P
chrX	138635505	C	G	FGF13	NM_004114	nonsynonymous SNV	c.G553C	p.V185L	185	28.1	0.655606	0.610	0.006	0.954	1	0.994	P
chrX	138635505	C	A	FGF13	NM_004114	nonsynonymous SNV	c.G553T	p.V185L	185	28.1	0.67311	0.610	0.006	0.954	1	0.994	P
chrX	138635504	A	T	FGF13	NM_004114	nonsynonymous SNV	c.T554A	p.V185E	185	29.8	0.727245	0.788	0.003	0.997	1	0.999	P
chrX	138635504	A	G	FGF13	NM_004114	nonsynonymous SNV	c.T554C	p.V185A	185	27.8	0.386216	0.545	0.22	0.827	1	0.974	P
chrX	138635504	A	C	FGF13	NM_004114	nonsynonymous SNV	c.T554G	p.V185G	185	29.4	0.741895	0.766	0.006	0.996	1	0.988	P
chrX	138635502	T	G	FGF13	NM_004114	nonsynonymous SNV	c.A556C	p.K186Q	186	28.5	0.724633	0.712	0.001	0.995	1	0.992	P
chrX	138635502	T	C	FGF13	NM_004114	nonsynonymous SNV	c.A556G	p.K186E	186	29.3	0.70611	0.775	0.003	0.995	1	1.000	P
chrX	138635501	T	G	FGF13	NM_004114	nonsynonymous SNV	c.A557C	p.K186T	186	28.1	0.816812	0.704	0.026	0.966	1	0.998	P
chrX	138635501	T	C	FGF13	NM_004114	nonsynonymous SNV	c.A557G	p.K186R	186	27.7	0.377571	0.486	0.053	0.994	0.999999	0.469	A
chrX	138635501	T	A	FGF13	NM_004114	nonsynonymous SNV	c.A557T	p.K186M	186	29.5	0.74085	0.761	0.0	0.999	1	0.997	P
chrX	138635500	C	G	FGF13	NM_004114	nonsynonymous SNV	c.G558C	p.K186N	186	25	0.761062	0.689	0.001	0.998	1	1.000	P
chrX	138635500	C	A	FGF13	NM_004114	nonsynonymous SNV	c.G558T	p.K186N	186	25.1	0.766504	0.689	0.001	0.998	1	1.000	P
chrX	138635499	T	G	FGF13	NM_004114	nonsynonymous SNV	c.A559C	p.K187Q	187	28.7	0.409518	0.391	0.003	0.976	1	0.989	P
chrX	138635499	T	C	FGF13	NM_004114	nonsynonymous SNV	c.A559G	p.K187E	187	29.6	0.415795	0.544	0.025	0.982	1	0.999	P
chrX	138635498	T	G	FGF13	NM_004114	nonsynonymous SNV	c.A560C	p.K187T	187	28.3	0.583089	0.491	0.032	0.996	1	0.997	P
chrX	138635498	T	C	FGF13	NM_004114	nonsynonymous SNV	c.A560G	p.K187R	187	26.9	0.165708	0.254	0.237	0.659	0.999999	0.429	A
chrX	138635498	T	A	FGF13	NM_004114	nonsynonymous SNV	c.A560T	p.K187M	187	29.6	0.678343	0.598	0.0	0.993	1	0.996	P
chrX	138635497	C	G	FGF13	NM_004114	nonsynonymous SNV	c.G561C	p.K187N	187	23.9	0.608119	0.425	0.001	0.996	0.99996	0.999	P
chrX	138635497	C	A	FGF13	NM_004114	nonsynonymous SNV	c.G561T	p.K187N	187	24.1	0.616275	0.425	0.001	0.996	0.99996	0.999	P
chrX	138635496	T	G	FGF13	NM_004114	nonsynonymous SNV	c.A562C	p.N188H	188	24.3	0.094622	0.152	0.356	0.015	0.999998	0.515	A
chrX	138635496	T	C	FGF13	NM_004114	nonsynonymous SNV	c.A562G	p.N188D	188	24.6	0.075092	0.093	0.353	0.005	0.999996	0.879	P
chrX	138635496	T	A	FGF13	NM_004114	nonsynonymous SNV	c.A562T	p.N188Y	188	27.4	0.301245	0.273	0.055	0.503	1	0.71	P
chrX	138635495	T	G	FGF13	NM_004114	nonsynonymous SNV	c.A563C	p.N188T	188	19.3	0.06216	0.099	1.0	0.001	0.999988	0.191	B
chrX	138635495	T	C	FGF13	NM_004114	nonsynonymous SNV	c.A563G	p.N188S	188	23.3	0.045855	0.061	0.233	0.016	0.999965	0.275	B
chrX	138635495	T	A	FGF13	NM_004114	nonsynonymous SNV	c.A563T	p.N188I	188	24.2	0.192133	0.216	0.026	0.041	0.999996	0.869	P
chrX	138635494	G	T	FGF13	NM_004114	nonsynonymous SNV	c.C564A	p.N188K	188	21.5	0.017167	0.042	0.171	0.042	1	0.984	P
chrX	138635494	G	C	FGF13	NM_004114	nonsynonymous SNV	c.C564G	p.N188K	188	21.5	0.017277	0.042	0.171	0.042	0.999903	0.984	P
chrX	138635493	T	G	FGF13	NM_004114	nonsynonymous SNV	c.A565C	p.K189Q	189	27.5	0.309368	0.401	0.327	0.944	0.999991	0.988	P
chrX	138635493	T	C	FGF13	NM_004114	nonsynonymous SNV	c.A565G	p.K189E	189	28.9	0.512953	0.668	0.003	0.993	0.999995	0.999	P
chrX	138635492	T	G	FGF13	NM_004114	nonsynonymous SNV	c.A566C	p.K189T	189	27.9	0.751024	0.654	0.003	0.999	1	0.995	P
chrX	138635492	T	C	FGF13	NM_004114	nonsynonymous SNV	c.A566G	p.K189R	189	27.1	0.24817	0.466	0.055	0.897	0.999997	0.511	A
chrX	138635492	T	A	FGF13	NM_004114	nonsynonymous SNV	c.A566T	p.K189M	189	29	0.653391	0.619	0.071	0.986	1	0.996	P
chrX	138635491	C	G	FGF13	NM_004114	nonsynonymous SNV	c.G567C	p.K189N	189	23.9	0.146581	0.538	0.002	0.999	0.999986	0.999	P
chrX	138635491	C	A	FGF13	NM_004114	nonsynonymous SNV	c.G567T	p.K189N	189	23.7	0.146581	0.538	0.002	0.999	0.999986	0.999	P
chrX	138635490	G	T	FGF13	NM_004114	nonsynonymous SNV	c.C568A	p.P190T	190	23.4	0.649328	0.436	0.14	0.109	1	0.648	P
chrX	138635490	G	C	FGF13	NM_004114	nonsynonymous SNV	c.C568G	p.P190A	190	23.1	0.563303	0.322	0.256	0.017	1	0.147	B
chrX	138635490	G	A	FGF13	NM_004114	nonsynonymous SNV	c.C568T	p.P190S	190	27.7	0.646781	0.501	0.042	0.275	1	0.576	P
chrX	138635489	G	T	FGF13	NM_004114	nonsynonymous SNV	c.C569A	p.P190H	190	29.3	0.728039	0.512	0.016	0.964	1	0.937	P
chrX	138635489	G	C	FGF13	NM_004114	nonsynonymous SNV	c.C569G	p.P190R	190	29.6	0.640216	0.563	0.146	0.936	1	0.961	P
chrX	138635489	G	A	FGF13	NM_004114	nonsynonymous SNV	c.C569T	p.P190L	190	29.2	0.682707	0.739	0.066	0.768	1	0.727	P
chrX	138635487	C	T	FGF13	NM_004114	nonsynonymous SNV	c.G571A	p.A191T	191	25.2	0.68983	0.470	0.119	0.578	1	0.729	P
chrX	138635487	C	G	FGF13	NM_004114	nonsynonymous SNV	c.G571C	p.A191P	191	28.8	0.657935	0.737	0.064	0.986	1	0.955	P
chrX	138635487	C	A	FGF13	NM_004114	nonsynonymous SNV	c.G571T	p.A191S	191	22.7	0.544972	0.300	0.38	0.422	0.999999	0.314	B
chrX	138635486	G	T	FGF13	NM_004114	nonsynonymous SNV	c.C572A	p.A191E	191	29.1	0.680565	0.743	0.034	0.975	1	0.993	P
chrX	138635486	G	C	FGF13	NM_004114	nonsynonymous SNV	c.C572G	p.A191G	191	27.8	0.586263	0.587	0.083	0.738	1	0.700	P
chrX	138635486	G	A	FGF13	NM_004114	nonsynonymous SNV	c.C572T	p.A191V	191	26	0.653669	0.489	0.487	0.558	1	0.799	P
chrX	138635484	C	T	FGF13	NM_004114	nonsynonymous SNV	c.G574A	p.A192T	192	24.9	0.58927	0.444	0.605	0.785	1	0.934	P
chrX	138635484	C	G	FGF13	NM_004114	nonsynonymous SNV	c.G574C	p.A192P	192	28.8	0.753503	0.799	0.003	0.991	1	0.999	P
chrX	138635484	C	A	FGF13	NM_004114	nonsynonymous SNV	c.G574T	p.A192S	192	22.6	0.706447	0.411	0.454	0.535	1	0.338	B
chrX	138635483	G	T	FGF13	NM_004114	nonsynonymous SNV	c.C575A	p.A192D	192	29.8	0.759314	0.811	0.002	0.984	1	1.000	P
chrX	138635483	G	C	FGF13	NM_004114	nonsynonymous SNV	c.C575G	p.A192G	192	31	0.568425	0.657	0.004	0.861	1	0.681	P
chrX	138635483	G	A	FGF13	NM_004114	nonsynonymous SNV	c.C575T	p.A192V	192	28.9	0.62447	0.624	0.002	0.971	1	0.988	P
chrX	138635481	G	T	FGF13	NM_004114	nonsynonymous SNV	c.C577A	p.H193N	193	28.6	0.652813	0.683	0.008	1.0	1	0.993	P
chrX	138635481	G	C	FGF13	NM_004114	nonsynonymous SNV	c.C577G	p.H193D	193	31	0.737721	0.752	0.001	1.0	1	1.000	P
chrX	138635481	G	A	FGF13	NM_004114	nonsynonymous SNV	c.C577T	p.H193Y	193	28.2	0.686164	0.712	0.0	1.0	1	0.989	P
chrX	138635480	T	G	FGF13	NM_004114	nonsynonymous SNV	c.A578C	p.H193P	193	28	0.768706	0.766	0.001	1.0	1	0.999	P
chrX	138635480	T	C	FGF13	NM_004114	nonsynonymous SNV	c.A578G	p.H193R	193	26.6	0.636045	0.797	0.001	1.0	1	0.999	P
chrX	138635480	T	A	FGF13	NM_004114	nonsynonymous SNV	c.A578T	p.H193L	193	27.5	0.703544	0.749	0.0	1.0	1	0.990	P
chrX	138635479	A	T	FGF13	NM_004114	nonsynonymous SNV	c.T579A	p.H193Q	193	24	0.313433	0.743	0.0	1.0	0.999989	0.997	P
chrX	138635479	A	C	FGF13	NM_004114	nonsynonymous SNV	c.T579G	p.H193Q	193	24	0.313433	0.743	0.0	1.0	0.99999	0.997	P
chrX	138635478	A	T	FGF13	NM_004114	nonsynonymous SNV	c.T580A	p.F194I	194	27.3	0.727788	0.867	0.0	1.0	1	0.998	P
chrX	138635478	A	G	FGF13	NM_004114	nonsynonymous SNV	c.T580C	p.F194L	194	27.2	0.712549	0.858	0.0	0.999	1	1.000	P
chrX	138635478	A	C	FGF13	NM_004114	nonsynonymous SNV	c.T580G	p.F194V	194	27.5	0.806589	0.857	0.0	1.0	1	0.998	P
chrX	138635477	A	T	FGF13	NM_004114	nonsynonymous SNV	c.T581A	p.F194Y	194	27.9	0.539498	0.794	0.0	0.999	1	0.956	P
chrX	138635477	A	G	FGF13	NM_004114	nonsynonymous SNV	c.T581C	p.F194S	194	29.8	0.802387	0.853	0.0	1.0	1	1.000	P
chrX	138635477	A	C	FGF13	NM_004114	nonsynonymous SNV	c.T581G	p.F194C	194	29.6	0.811746	0.858	0.0	1.0	1	1.000	P
chrX	138635476	A	T	FGF13	NM_004114	nonsynonymous SNV	c.T582A	p.F194L	194	26.3	0.461644	0.917	0.0	0.999	0.999996	1.000	P
chrX	138635476	A	C	FGF13	NM_004114	nonsynonymous SNV	c.T582G	p.F194L	194	26.3	0.458377	0.917	0.0	0.999	0.999996	1.000	P
chrX	138635475	G	T	FGF13	NM_004114	nonsynonymous SNV	c.C583A	p.L195M	195	28.3	0.580922	0.622	0.009	0.849	1	0.527	A
chrX	138635475	G	C	FGF13	NM_004114	nonsynonymous SNV	c.C583G	p.L195V	195	22.5	0.530149	0.487	0.27	0.095	1	0.281	B
chrX	138635474	A	T	FGF13	NM_004114	nonsynonymous SNV	c.T584A	p.L195Q	195	28.4	0.725894	0.832	0.0	0.999	1	0.975	P
chrX	138635474	A	G	FGF13	NM_004114	nonsynonymous SNV	c.T584C	p.L195P	195	29.2	0.760531	0.872	0.0	0.999	1	0.999	P
chrX	138635474	A	C	FGF13	NM_004114	nonsynonymous SNV	c.T584G	p.L195R	195	28.5	0.684333	0.838	0.0	0.998	1	0.974	P
chrX	138635472	G	T	FGF13	NM_004114	nonsynonymous SNV	c.C586A	p.P196T	196	28.2	0.676074	0.659	0.0	0.999	1	0.999	P
chrX	138635472	G	C	FGF13	NM_004114	nonsynonymous SNV	c.C586G	p.P196A	196	27.3	0.667709	0.665	0.0	0.926	1	0.996	P
chrX	138635472	G	A	FGF13	NM_004114	nonsynonymous SNV	c.C586T	p.P196S	196	25.9	0.703485	0.709	0.0	0.999	1	1.000	P
chrX	138635471	G	T	FGF13	NM_004114	nonsynonymous SNV	c.C587A	p.P196H	196	29.5	0.747036	0.697	0.0	1.0	1	1.000	P
chrX	138635471	G	C	FGF13	NM_004114	nonsynonymous SNV	c.C587G	p.P196R	196	29.5	0.739288	0.694	0.0	1.0	1	0.999	P
chrX	138635471	G	A	FGF13	NM_004114	nonsynonymous SNV	c.C587T	p.P196L	196	29.6	0.73292	0.678	0.0	0.999	1	0.996	P
chrX	138635469	T	G	FGF13	NM_004114	nonsynonymous SNV	c.A589C	p.K197Q	197	26.3	0.206881	0.243	0.08	0.21	1	0.574	P
chrX	138635469	T	C	FGF13	NM_004114	nonsynonymous SNV	c.A589G	p.K197E	197	27.3	0.403265	0.444	0.002	0.625	1	0.938	P
chrX	138635468	T	G	FGF13	NM_004114	nonsynonymous SNV	c.A590C	p.K197T	197	26.8	0.495153	0.568	0.001	0.917	1	0.876	P
chrX	138635468	T	C	FGF13	NM_004114	nonsynonymous SNV	c.A590G	p.K197R	197	22	0.102865	0.225	0.884	0.032	1	0.138	B
chrX	138635468	T	A	FGF13	NM_004114	nonsynonymous SNV	c.A590T	p.K197I	197	27.6	0.61942	0.520	0.001	0.911	1	0.885	P
chrX	138635467	T	G	FGF13	NM_004114	nonsynonymous SNV	c.A591C	p.K197N	197	22.5	0.157433	0.171	0.001	0.343	0.999996	0.976	P
chrX	138635467	T	A	FGF13	NM_004114	nonsynonymous SNV	c.A591T	p.K197N	197	22.4	0.159263	0.171	0.001	0.343	0.999996	0.976	P
chrX	138635466	G	T	FGF13	NM_004114	nonsynonymous SNV	c.C592A	p.P198T	198	24.6	0.656741	0.523	0.007	0.577	1	0.984	P
chrX	138635466	G	C	FGF13	NM_004114	nonsynonymous SNV	c.C592G	p.P198A	198	26.1	0.577949	0.439	0.014	0.431	1	0.949	P
chrX	138635466	G	A	FGF13	NM_004114	nonsynonymous SNV	c.C592T	p.P198S	198	27.1	0.604811	0.498	0.004	0.928	1	0.998	P
chrX	138635465	G	T	FGF13	NM_004114	nonsynonymous SNV	c.C593A	p.P198Q	198	27.4	0.606774	0.500	0.003	0.983	1	0.999	P
chrX	138635465	G	C	FGF13	NM_004114	nonsynonymous SNV	c.C593G	p.P198R	198	27.8	0.620689	0.552	0.002	0.99	1	0.998	P
chrX	138635465	G	A	FGF13	NM_004114	nonsynonymous SNV	c.C593T	p.P198L	198	23.2	0.601994	0.396	0.236	0.134	1	0.908	P
chrX	138635463	G	T	FGF13	NM_004114	nonsynonymous SNV	c.C595A	p.L199M	199	23.8	0.426752	0.154	0.037	0.139	0.999945	0.176	B
chrX	138635463	G	C	FGF13	NM_004114	nonsynonymous SNV	c.C595G	p.L199V	199	21.3	0.319711	0.181	0.401	0.008	0.999957	0.131	B
chrX	138635462	A	T	FGF13	NM_004114	nonsynonymous SNV	c.T596A	p.L199Q	199	26.6	0.35251	0.554	0.01	0.82	1	0.672	P
chrX	138635462	A	G	FGF13	NM_004114	nonsynonymous SNV	c.T596C	p.L199P	199	27.3	0.516917	0.644	0.001	0.883	1	0.994	P
chrX	138635462	A	C	FGF13	NM_004114	nonsynonymous SNV	c.T596G	p.L199R	199	26.4	0.445143	0.612	0.047	0.696	1	0.866	P
chrX	138635460	T	G	FGF13	NM_004114	nonsynonymous SNV	c.A598C	p.K200Q	200	22.8	0.266863	0.278	0.003	0.016	0.999999	0.225	B
chrX	138635460	T	C	FGF13	NM_004114	nonsynonymous SNV	c.A598G	p.K200E	200	18.26	0.082483	0.318	1.0	0.0	0.999999	0.358	A
chrX	138635459	T	G	FGF13	NM_004114	nonsynonymous SNV	c.A599C	p.K200T	200	24.9	0.371987	0.307	0.001	0.159	1	0.530	A
chrX	138635459	T	C	FGF13	NM_004114	nonsynonymous SNV	c.A599G	p.K200R	200	23.7	0.274847	0.215	0.033	0.058	1	0.145	B
chrX	138635459	T	A	FGF13	NM_004114	nonsynonymous SNV	c.A599T	p.K200I	200	32	0.507442	0.381	0.0	0.377	1	0.839	P
chrX	138635458	T	G	FGF13	NM_004114	nonsynonymous SNV	c.A600C	p.K200N	200	27	0.329576	0.154	0.001	0.223	1	0.874	P
chrX	138635458	T	A	FGF13	NM_004114	nonsynonymous SNV	c.A600T	p.K200N	200	28	0.329576	0.154	0.001	0.223	1	0.874	P
chrX	138635457	C	T	FGF13	NM_004114	nonsynonymous SNV	c.G601A	p.V201M	201	29.8	0.540457	0.274	0.059	0.465	1	0.979	P
chrX	138635457	C	G	FGF13	NM_004114	nonsynonymous SNV	c.G601C	p.V201L	201	28.6	0.53792	0.256	0.004	0.227	1	0.986	P
chrX	138635457	C	A	FGF13	NM_004114	nonsynonymous SNV	c.G601T	p.V201L	201	28.8	0.539481	0.256	0.004	0.227	1	0.986	P
chrX	138632986	A	T	FGF13	NM_004114	nonsynonymous SNV	c.T602A	p.V201E	201	30	0.817944	0.615	0.001	0.968	1	0.976	P
chrX	138632986	A	G	FGF13	NM_004114	nonsynonymous SNV	c.T602C	p.V201A	201	27.8	0.871095	0.393	0.006	0.931	1	0.978	P
chrX	138632986	A	C	FGF13	NM_004114	nonsynonymous SNV	c.T602G	p.V201G	201	29	0.682642	0.584	0.013	0.979	1	0.888	P
chrX	138632984	C	T	FGF13	NM_004114	nonsynonymous SNV	c.G604A	p.A202T	202	26.6	0.676168	0.139	0.039	0.643	1	0.246	B
chrX	138632984	C	G	FGF13	NM_004114	nonsynonymous SNV	c.G604C	p.A202P	202	24.7	0.638186	0.175	0.066	0.062	1	0.998	P
chrX	138632984	C	A	FGF13	NM_004114	nonsynonymous SNV	c.G604T	p.A202S	202	24.1	0.662799	0.085	0.14	0.512	1	0.251	B
chrX	138632983	G	T	FGF13	NM_004114	nonsynonymous SNV	c.C605A	p.A202D	202	28.1	0.716285	0.306	0.074	0.834	1	0.927	P
chrX	138632983	G	C	FGF13	NM_004114	nonsynonymous SNV	c.C605G	p.A202G	202	27.1	0.659303	0.112	0.043	0.424	1	0.630	P
chrX	138632983	G	A	FGF13	NM_004114	nonsynonymous SNV	c.C605T	p.A202V	202	24.9	0.67262	0.232	0.026	0.394	1	0.389	A
chrX	138632981	T	G	FGF13	NM_004114	nonsynonymous SNV	c.A607C	p.M203L	203	23.5	0.449724	0.225	0.033	0.069	0.999999	0.238	B
chrX	138632981	T	C	FGF13	NM_004114	nonsynonymous SNV	c.A607G	p.M203V	203	24.9	0.547724	0.246	0.009	0.12	1	0.433	A
chrX	138632981	T	A	FGF13	NM_004114	nonsynonymous SNV	c.A607T	p.M203L	203	23.5	0.454796	0.225	0.033	0.069	0.999999	0.238	B
chrX	138632980	A	T	FGF13	NM_004114	nonsynonymous SNV	c.T608A	p.M203K	203	25.7	0.707578	0.610	0.0	0.887	1	0.950	P
chrX	138632980	A	G	FGF13	NM_004114	nonsynonymous SNV	c.T608C	p.M203T	203	25	0.733456	0.496	0.001	0.895	1	0.943	P
chrX	138632980	A	C	FGF13	NM_004114	nonsynonymous SNV	c.T608G	p.M203R	203	26.3	0.700773	0.538	0.0	0.922	1	0.947	P
chrX	138632979	C	T	FGF13	NM_004114	nonsynonymous SNV	c.G609A	p.M203I	203	25.8	0.672849	0.323	0.005	0.462	1	0.959	P
chrX	138632979	C	G	FGF13	NM_004114	nonsynonymous SNV	c.G609C	p.M203I	203	25.7	0.668345	0.323	0.005	0.462	1	0.959	P
chrX	138632979	C	A	FGF13	NM_004114	nonsynonymous SNV	c.G609T	p.M203I	203	25.6	0.674485	0.323	0.005	0.462	1	0.959	P
chrX	138632978	A	T	FGF13	NM_004114	nonsynonymous SNV	c.T610A	p.Y204N	204	27.7	0.757402	0.599	0.002	0.771	1	0.996	P
chrX	138632978	A	G	FGF13	NM_004114	nonsynonymous SNV	c.T610C	p.Y204H	204	27.3	0.599723	0.410	0.033	0.994	1	0.998	P
chrX	138632978	A	C	FGF13	NM_004114	nonsynonymous SNV	c.T610G	p.Y204D	204	28.5	0.842994	0.617	0.001	0.977	1	0.999	P
chrX	138632977	T	G	FGF13	NM_004114	nonsynonymous SNV	c.A611C	p.Y204S	204	28.1	0.770118	0.566	0.002	0.975	1	0.997	P
chrX	138632977	T	C	FGF13	NM_004114	nonsynonymous SNV	c.A611G	p.Y204C	204	27.9	0.761937	0.514	0.001	0.994	1	0.994	P
chrX	138632977	T	A	FGF13	NM_004114	nonsynonymous SNV	c.A611T	p.Y204F	204	25.7	0.318217	0.176	0.059	0.6	1	0.548	A
chrX	138632975	T	G	FGF13	NM_004114	nonsynonymous SNV	c.A613C	p.K205Q	205	23.7	0.368191	0.090	0.019	0.001	0.999918	0.374	A
chrX	138632975	T	C	FGF13	NM_004114	nonsynonymous SNV	c.A613G	p.K205E	205	24.3	0.412455	0.111	0.003	0.006	0.999953	0.785	P
chrX	138632974	T	G	FGF13	NM_004114	nonsynonymous SNV	c.A614C	p.K205T	205	25.7	0.462223	0.144	0.002	0.028	0.999205	0.809	P
chrX	138632974	T	C	FGF13	NM_004114	nonsynonymous SNV	c.A614G	p.K205R	205	18.42	0.143114	0.094	1.0	0.0	0.995082	0.061	B
chrX	138632974	T	A	FGF13	NM_004114	nonsynonymous SNV	c.A614T	p.K205M	205	26.8	0.569342	0.196	0.001	0.144	0.999622	0.877	P
chrX	138632973	C	G	FGF13	NM_004114	nonsynonymous SNV	c.G615C	p.K205N	205	24	0.398921	0.081	0.002	0.039	0.999489	0.960	P
chrX	138632973	C	A	FGF13	NM_004114	nonsynonymous SNV	c.G615T	p.K205N	205	23.9	0.40564	0.081	0.002	0.039	0.999489	0.960	P
chrX	138632972	C	T	FGF13	NM_004114	nonsynonymous SNV	c.G616A	p.E206K	206	28.1	0.794754	0.318	0.003	0.945	1	0.992	P
chrX	138632972	C	G	FGF13	NM_004114	nonsynonymous SNV	c.G616C	p.E206Q	206	26.6	0.648668	0.274	0.004	0.961	1	0.966	P
chrX	138632971	T	G	FGF13	NM_004114	nonsynonymous SNV	c.A617C	p.E206A	206	27.8	0.739386	0.465	0.003	0.948	1	0.971	P
chrX	138632971	T	C	FGF13	NM_004114	nonsynonymous SNV	c.A617G	p.E206G	206	28.5	0.81543	0.500	0.001	0.982	1	0.982	P
chrX	138632971	T	A	FGF13	NM_004114	nonsynonymous SNV	c.A617T	p.E206V	206	28.6	0.75948	0.476	0.037	0.961	1	0.982	P
chrX	138632970	C	G	FGF13	NM_004114	nonsynonymous SNV	c.G618C	p.E206D	206	24.5	0.462812	0.259	0.018	0.785	0.999834	0.813	P
chrX	138632970	C	A	FGF13	NM_004114	nonsynonymous SNV	c.G618T	p.E206D	206	24.4	0.457332	0.259	0.018	0.785	0.999834	0.813	P
chrX	138632969	G	T	FGF13	NM_004114	nonsynonymous SNV	c.C619A	p.P207T	207	27.9	0.801481	0.446	0.001	0.992	1	0.998	P
chrX	138632969	G	C	FGF13	NM_004114	nonsynonymous SNV	c.C619G	p.P207A	207	27.3	0.773919	0.370	0.004	0.966	1	0.988	P
chrX	138632969	G	A	FGF13	NM_004114	nonsynonymous SNV	c.C619T	p.P207S	207	28.2	0.797598	0.387	0.002	0.988	1	0.999	P
chrX	138632968	G	T	FGF13	NM_004114	nonsynonymous SNV	c.C620A	p.P207Q	207	29.2	0.74589	0.463	0.006	0.997	1	0.999	P
chrX	138632968	G	C	FGF13	NM_004114	nonsynonymous SNV	c.C620G	p.P207R	207	29.5	0.765458	0.592	0.001	0.997	1	0.998	P
chrX	138632968	G	A	FGF13	NM_004114	nonsynonymous SNV	c.C620T	p.P207L	207	29.8	0.847421	0.495	0.001	0.998	1	0.995	P
chrX	138632966	A	T	FGF13	NM_004114	nonsynonymous SNV	c.T622A	p.S208T	208	22	0.528377	0.241	0.003	0.142	0.999999	0.504	A
chrX	138632966	A	G	FGF13	NM_004114	nonsynonymous SNV	c.T622C	p.S208P	208	27.2	0.793066	0.492	0.001	0.911	1	0.947	P
chrX	138632966	A	C	FGF13	NM_004114	nonsynonymous SNV	c.T622G	p.S208A	208	25.9	0.594024	0.257	0.006	0.427	0.999996	0.489	A
chrX	138632965	G	A	FGF13	NM_004114	nonsynonymous SNV	c.C623T	p.S208L	208	25.9	0.812168	0.477	0.001	0.283	1	0.884	P
chrX	138632963	G	T	FGF13	NM_004114	nonsynonymous SNV	c.C625A	p.L209M	209	24.6	0.376383	0.235	0.054	0.152	0.999992	0.236	B
chrX	138632963	G	C	FGF13	NM_004114	nonsynonymous SNV	c.C625G	p.L209V	209	22.7	0.427198	0.246	0.034	0.038	0.999994	0.231	B
chrX	138632962	A	T	FGF13	NM_004114	nonsynonymous SNV	c.T626A	p.L209Q	209	27.6	0.690089	0.469	0.042	0.232	1	0.668	P
chrX	138632962	A	G	FGF13	NM_004114	nonsynonymous SNV	c.T626C	p.L209P	209	28.5	0.873666	0.561	0.001	0.95	1	0.910	P
chrX	138632962	A	C	FGF13	NM_004114	nonsynonymous SNV	c.T626G	p.L209R	209	27.7	0.809267	0.552	0.0	0.811	1	0.806	P
chrX	138632960	G	T	FGF13	NM_004114	nonsynonymous SNV	c.C628A	p.H210N	210	27.3	0.726587	0.395	0.004	0.903	1	0.769	P
chrX	138632960	G	C	FGF13	NM_004114	nonsynonymous SNV	c.C628G	p.H210D	210	28.8	0.764217	0.543	0.002	0.903	1	0.934	P
chrX	138632960	G	A	FGF13	NM_004114	nonsynonymous SNV	c.C628T	p.H210Y	210	26.9	0.718448	0.294	0.042	0.866	1	0.691	P
chrX	138632959	T	G	FGF13	NM_004114	nonsynonymous SNV	c.A629C	p.H210P	210	26.6	0.660916	0.467	0.002	0.111	1	0.859	P
chrX	138632959	T	C	FGF13	NM_004114	nonsynonymous SNV	c.A629G	p.H210R	210	25.5	0.567728	0.476	0.015	0.739	1	0.851	P
chrX	138632959	T	A	FGF13	NM_004114	nonsynonymous SNV	c.A629T	p.H210L	210	26.3	0.764323	0.421	0.004	0.739	1	0.766	P
chrX	138632958	G	T	FGF13	NM_004114	nonsynonymous SNV	c.C630A	p.H210Q	210	14.99	0.062806	0.296	0.05	0.359	0.999901	0.879	P
chrX	138632958	G	C	FGF13	NM_004114	nonsynonymous SNV	c.C630G	p.H210Q	210	15.1	0.058212	0.296	0.05	0.359	0.999889	0.879	P
chrX	138632957	C	T	FGF13	NM_004114	nonsynonymous SNV	c.G631A	p.D211N	211	24.5	0.727807	0.095	0.026	0.019	1	0.597	P
chrX	138632957	C	G	FGF13	NM_004114	nonsynonymous SNV	c.G631C	p.D211H	211	24.9	0.793198	0.318	0.002	0.832	1	0.893	P
chrX	138632957	C	A	FGF13	NM_004114	nonsynonymous SNV	c.G631T	p.D211Y	211	27.7	0.866444	0.474	0.001	0.922	1	0.865	P
chrX	138632956	T	G	FGF13	NM_004114	nonsynonymous SNV	c.A632C	p.D211A	211	24.7	0.737279	0.304	0.003	0.121	1	0.851	P
chrX	138632956	T	C	FGF13	NM_004114	nonsynonymous SNV	c.A632G	p.D211G	211	26.4	0.804462	0.441	0.005	0.303	1	0.858	P
chrX	138632956	T	A	FGF13	NM_004114	nonsynonymous SNV	c.A632T	p.D211V	211	26.3	0.876613	0.491	0.001	0.567	1	0.847	P
chrX	138632955	A	T	FGF13	NM_004114	nonsynonymous SNV	c.T633A	p.D211E	211	13.5	0.066769	0.252	0.726	0.001	0.999075	0.412	A
chrX	138632955	A	C	FGF13	NM_004114	nonsynonymous SNV	c.T633G	p.D211E	211	13.58	0.066788	0.252	0.726	0.001	0.999075	0.412	A
chrX	138632954	G	T	FGF13	NM_004114	nonsynonymous SNV	c.C634A	p.L212I	212	22	0.50046	0.200	0.702	0.004	0.999975	0.101	B
chrX	138632954	G	C	FGF13	NM_004114	nonsynonymous SNV	c.C634G	p.L212V	212	21.4	0.480926	0.191	0.857	0.001	0.999988	0.111	B
chrX	138632954	G	A	FGF13	NM_004114	nonsynonymous SNV	c.C634T	p.L212F	212	24.6	0.67268	0.197	0.01	0.345	0.999997	0.437	A
chrX	138632953	A	T	FGF13	NM_004114	nonsynonymous SNV	c.T635A	p.L212H	212	26.8	0.812312	0.548	0.001	0.591	0.999999	0.792	P
chrX	138632953	A	G	FGF13	NM_004114	nonsynonymous SNV	c.T635C	p.L212P	212	24.8	0.651364	0.442	0.089	0.021	1	0.848	P
chrX	138632953	A	C	FGF13	NM_004114	nonsynonymous SNV	c.T635G	p.L212R	212	26.4	0.724902	0.499	0.002	0.518	1	0.764	P
chrX	138632951	T	G	FGF13	NM_004114	nonsynonymous SNV	c.A637C	p.T213P	213	22.3	0.557357	0.308	0.473	0.001	1	0.155	B
chrX	138632951	T	C	FGF13	NM_004114	nonsynonymous SNV	c.A637G	p.T213A	213	21	0.381477	0.338	0.931	0.002	0.999999	0.100	B
chrX	138632951	T	A	FGF13	NM_004114	nonsynonymous SNV	c.A637T	p.T213S	213	20.8	0.469276	0.346	0.725	0.041	0.999998	0.119	B
chrX	138632950	G	T	FGF13	NM_004114	nonsynonymous SNV	c.C638A	p.T213K	213	23	0.794497	0.361	0.739	0.115	1	0.380	A
chrX	138632950	G	C	FGF13	NM_004114	nonsynonymous SNV	c.C638G	p.T213R	213	22.8	0.81999	0.402	0.563	0.277	1	0.352	A
chrX	138632950	G	A	FGF13	NM_004114	nonsynonymous SNV	c.C638T	p.T213M	213	24.9	0.810235	0.385	0.245	0.411	1	0.157	B
chrX	138632948	C	T	FGF13	NM_004114	nonsynonymous SNV	c.G640A	p.E214K	214	25.2	0.825123	0.441	0.01	0.279	1	0.749	P
chrX	138632948	C	G	FGF13	NM_004114	nonsynonymous SNV	c.G640C	p.E214Q	214	26.3	0.738488	0.334	0.019	0.856	1	0.491	A
chrX	138632947	T	G	FGF13	NM_004114	nonsynonymous SNV	c.A641C	p.E214A	214	24.2	0.668928	0.420	0.037	0.186	1	0.471	A
chrX	138632947	T	C	FGF13	NM_004114	nonsynonymous SNV	c.A641G	p.E214G	214	24.4	0.681892	0.364	0.111	0.077	1	0.465	A
chrX	138632947	T	A	FGF13	NM_004114	nonsynonymous SNV	c.A641T	p.E214V	214	24.8	0.72095	0.476	0.038	0.271	1	0.629	P
chrX	138632946	C	G	FGF13	NM_004114	nonsynonymous SNV	c.G642C	p.E214D	214	20.8	0.507478	0.289	0.083	0.067	0.999628	0.147	B
chrX	138632946	C	A	FGF13	NM_004114	nonsynonymous SNV	c.G642T	p.E214D	214	20.7	0.534342	0.289	0.083	0.067	0.999628	0.147	B
chrX	138632945	A	T	FGF13	NM_004114	nonsynonymous SNV	c.T643A	p.F215I	215	20.9	0.076867	0.260	0.403	0.007	0.999994	0.145	B
chrX	138632945	A	G	FGF13	NM_004114	nonsynonymous SNV	c.T643C	p.F215L	215	20.7	0.065633	0.294	0.666	0.001	0.999995	0.648	P
chrX	138632945	A	C	FGF13	NM_004114	nonsynonymous SNV	c.T643G	p.F215V	215	20.6	0.071774	0.317	0.518	0.011	0.999997	0.160	B
chrX	138632944	A	T	FGF13	NM_004114	nonsynonymous SNV	c.T644A	p.F215Y	215	22.3	0.303828	0.394	1.0	0.112	0.999992	0.163	B
chrX	138632944	A	G	FGF13	NM_004114	nonsynonymous SNV	c.T644C	p.F215S	215	22.8	0.570533	0.314	0.443	0.019	0.999999	0.463	A
chrX	138632944	A	C	FGF13	NM_004114	nonsynonymous SNV	c.T644G	p.F215C	215	26.3	0.70795	0.339	0.179	0.497	0.999999	0.282	B
chrX	138632943	G	T	FGF13	NM_004114	nonsynonymous SNV	c.C645A	p.F215L	215	21.5	0.469012	0.261	0.666	0.001	0.999955	0.648	P
chrX	138632943	G	C	FGF13	NM_004114	nonsynonymous SNV	c.C645G	p.F215L	215	21.5	0.375975	0.261	0.666	0.001	0.999955	0.648	P
chrX	138632942	A	T	FGF13	NM_004114	nonsynonymous SNV	c.T646A	p.S216T	216	21.7	0.669274	0.391	0.135	0.194	0.999999	0.125	B
chrX	138632942	A	G	FGF13	NM_004114	nonsynonymous SNV	c.T646C	p.S216P	216	24	0.758595	0.383	0.23	0.019	1	0.282	B
chrX	138632942	A	C	FGF13	NM_004114	nonsynonymous SNV	c.T646G	p.S216A	216	23.5	0.514718	0.312	0.747	0.024	0.999996	0.117	B
chrX	138632941	G	T	FGF13	NM_004114	nonsynonymous SNV	c.C647A	p.S216Y	216	27.4	0.825884	0.503	0.021	0.781	1	0.546	A
chrX	138632941	G	C	FGF13	NM_004114	nonsynonymous SNV	c.C647G	p.S216C	216	27.7	0.782248	0.458	0.07	0.827	1	0.156	B
chrX	138632941	G	A	FGF13	NM_004114	nonsynonymous SNV	c.C647T	p.S216F	216	27.9	0.823874	0.530	0.027	0.56	1	0.510	A
chrX	138632939	G	C	FGF13	NM_004114	nonsynonymous SNV	c.C649G	p.R217G	217	22.2	0.729458	0.475	0.084	0.133	0.999962	0.486	A
chrX	138632938	C	T	FGF13	NM_004114	nonsynonymous SNV	c.G650A	p.R217Q	217	24.6	0.75681	0.404	0.272	0.095	0.999997	0.222	B
chrX	138632938	C	G	FGF13	NM_004114	nonsynonymous SNV	c.G650C	p.R217P	217	23.2	0.766668	0.306	0.293	0.001	1	0.595	P
chrX	138632938	C	A	FGF13	NM_004114	nonsynonymous SNV	c.G650T	p.R217L	217	23.1	0.797642	0.348	0.208	0.003	1	0.421	A
chrX	138632936	A	T	FGF13	NM_004114	nonsynonymous SNV	c.T652A	p.S218T	218	23.2	0.585222	0.297	0.05	0.024	0.999999	0.104	B
chrX	138632936	A	G	FGF13	NM_004114	nonsynonymous SNV	c.T652C	p.S218P	218	22.6	0.597997	0.275	0.097	0.019	1	0.201	B
chrX	138632936	A	C	FGF13	NM_004114	nonsynonymous SNV	c.T652G	p.S218A	218	23.5	0.494387	0.271	0.049	0.024	0.999996	0.106	B
chrX	138632935	G	T	FGF13	NM_004114	nonsynonymous SNV	c.C653A	p.S218Y	218	27.7	0.802814	0.395	0.019	0.781	1	0.465	A
chrX	138632935	G	C	FGF13	NM_004114	nonsynonymous SNV	c.C653G	p.S218C	218	27.9	0.767078	0.386	0.005	0.827	1	0.173	B
chrX	138632935	G	A	FGF13	NM_004114	nonsynonymous SNV	c.C653T	p.S218F	218	28.4	0.806666	0.468	0.009	0.781	1	0.469	A
chrX	138632933	C	T	FGF13	NM_004114	nonsynonymous SNV	c.G655A	p.G219R	219	23	0.771279	0.264	0.089	0.01	1	0.607	P
chrX	138632933	C	G	FGF13	NM_004114	nonsynonymous SNV	c.G655C	p.G219R	219	22.8	0.77083	0.264	0.089	0.01	1	0.607	P
chrX	138632932	C	T	FGF13	NM_004114	nonsynonymous SNV	c.G656A	p.G219E	219	24.2	0.791475	0.288	0.054	0.065	1	0.589	P
chrX	138632932	C	G	FGF13	NM_004114	nonsynonymous SNV	c.G656C	p.G219A	219	21.8	0.692705	0.310	0.812	0.002	1	0.131	B
chrX	138632932	C	A	FGF13	NM_004114	nonsynonymous SNV	c.G656T	p.G219V	219	24.1	0.785081	0.269	0.165	0.005	1	0.199	B
chrX	138632930	T	G	FGF13	NM_004114	nonsynonymous SNV	c.A658C	p.S220R	220	23.7	0.550662	0.306	0.217	0.013	1	0.898	P
chrX	138632930	T	C	FGF13	NM_004114	nonsynonymous SNV	c.A658G	p.S220G	220	21.9	0.387482	0.245	0.471	0.008	0.999999	0.157	B
chrX	138632930	T	A	FGF13	NM_004114	nonsynonymous SNV	c.A658T	p.S220C	220	26.3	0.795367	0.503	0.016	0.827	1	0.216	B
chrX	138632929	C	T	FGF13	NM_004114	nonsynonymous SNV	c.G659A	p.S220N	220	23.9	0.154187	0.390	0.045	0.269	1	0.490	A
chrX	138632929	C	G	FGF13	NM_004114	nonsynonymous SNV	c.G659C	p.S220T	220	23.7	0.140521	0.354	0.056	0.269	1	0.136	B
chrX	138632929	C	A	FGF13	NM_004114	nonsynonymous SNV	c.G659T	p.S220I	220	26.3	0.244505	0.434	0.017	0.635	1	0.530	A
chrX	138632928	G	T	FGF13	NM_004114	nonsynonymous SNV	c.C660A	p.S220R	220	15.77	0.063932	0.416	0.217	0.023	0.999954	0.898	P
chrX	138632928	G	C	FGF13	NM_004114	nonsynonymous SNV	c.C660G	p.S220R	220	16.16	0.047865	0.416	0.217	0.023	0.999952	0.898	P
chrX	138632927	C	T	FGF13	NM_004114	nonsynonymous SNV	c.G661A	p.G221R	221	23	0.131433	0.286	0.562	0.014	1	0.806	P
chrX	138632927	C	G	FGF13	NM_004114	nonsynonymous SNV	c.G661C	p.G221R	221	22.9	0.128648	0.292	0.562	0.023	1	0.806	P
chrX	138632927	C	A	FGF13	NM_004114	nonsynonymous SNV	c.G661T	p.G221W	221	29.4	0.412449	0.478	0.017	0.951	1	0.836	P
chrX	138632926	C	T	FGF13	NM_004114	nonsynonymous SNV	c.G662A	p.G221E	221	24.4	0.172844	0.394	1.0	0.269	1	0.825	P
chrX	138632926	C	G	FGF13	NM_004114	nonsynonymous SNV	c.G662C	p.G221A	221	22.1	0.091883	0.324	0.772	0.013	1	0.261	B
chrX	138632926	C	A	FGF13	NM_004114	nonsynonymous SNV	c.G662T	p.G221V	221	22.3	0.144118	0.307	0.41	0.013	1	0.390	A
chrX	138632924	T	G	FGF13	NM_004114	nonsynonymous SNV	c.A664C	p.T222P	222	22.7	0.60195	0.392	0.074	0.046	1	0.284	B
chrX	138632924	T	C	FGF13	NM_004114	nonsynonymous SNV	c.A664G	p.T222A	222	23.7	0.508459	0.349	0.14	0.047	0.999999	0.333	B
chrX	138632924	T	A	FGF13	NM_004114	nonsynonymous SNV	c.A664T	p.T222S	222	21.6	0.499304	0.318	0.286	0.186	0.999998	0.331	B
chrX	138632923	G	T	FGF13	NM_004114	nonsynonymous SNV	c.C665A	p.T222N	222	26.3	0.246587	0.414	0.005	0.758	1	0.526	A
chrX	138632923	G	C	FGF13	NM_004114	nonsynonymous SNV	c.C665G	p.T222S	222	22.5	0.115113	0.305	0.286	0.186	0.999999	0.331	B
chrX	138632923	G	A	FGF13	NM_004114	nonsynonymous SNV	c.C665T	p.T222I	222	27.1	0.348976	0.522	0.002	0.899	1	0.675	P
chrX	138632921	G	T	FGF13	NM_004114	nonsynonymous SNV	c.C667A	p.P223T	223	24.3	0.172798	0.480	0.048	0.271	1	0.563	A
chrX	138632921	G	C	FGF13	NM_004114	nonsynonymous SNV	c.C667G	p.P223A	223	24	0.132908	0.358	0.071	0.11	1	0.354	A
chrX	138632921	G	A	FGF13	NM_004114	nonsynonymous SNV	c.C667T	p.P223S	223	26.2	0.193927	0.456	0.009	0.573	1	0.636	P
chrX	138632920	G	T	FGF13	NM_004114	nonsynonymous SNV	c.C668A	p.P223Q	223	27.6	0.209072	0.495	0.058	0.866	1	0.688	P
chrX	138632920	G	C	FGF13	NM_004114	nonsynonymous SNV	c.C668G	p.P223R	223	24.6	0.193994	0.571	0.019	0.104	1	0.713	P
chrX	138632920	G	A	FGF13	NM_004114	nonsynonymous SNV	c.C668T	p.P223L	223	27.6	0.303915	0.569	0.002	0.689	1	0.646	P
chrX	138632918	T	G	FGF13	NM_004114	nonsynonymous SNV	c.A670C	p.T224P	224	23.9	0.582817	0.384	0.005	0.008	1	0.213	B
chrX	138632918	T	C	FGF13	NM_004114	nonsynonymous SNV	c.A670G	p.T224A	224	23.4	0.457212	0.313	0.067	0.013	0.999999	0.146	B
chrX	138632918	T	A	FGF13	NM_004114	nonsynonymous SNV	c.A670T	p.T224S	224	20.8	0.437899	0.295	0.49	0.013	0.999998	0.191	B
chrX	138632917	G	T	FGF13	NM_004114	nonsynonymous SNV	c.C671A	p.T224N	224	23.9	0.129431	0.319	0.049	0.022	1	0.461	A
chrX	138632917	G	C	FGF13	NM_004114	nonsynonymous SNV	c.C671G	p.T224S	224	21.8	0.091283	0.306	0.49	0.013	0.999999	0.191	B
chrX	138632917	G	A	FGF13	NM_004114	nonsynonymous SNV	c.C671T	p.T224I	224	24.5	0.247008	0.485	0.003	0.133	1	0.779	P
chrX	138632915	T	G	FGF13	NM_004114	nonsynonymous SNV	c.A673C	p.K225Q	225	26.2	0.734629	0.429	0.005	0.953	0.999998	0.527	A
chrX	138632915	T	C	FGF13	NM_004114	nonsynonymous SNV	c.A673G	p.K225E	225	26.8	0.700654	0.495	0.049	0.857	0.999999	0.857	P
chrX	138632914	T	G	FGF13	NM_004114	nonsynonymous SNV	c.A674C	p.K225T	225	25.9	0.806192	0.523	0.002	0.858	0.999999	0.727	P
chrX	138632914	T	C	FGF13	NM_004114	nonsynonymous SNV	c.A674G	p.K225R	225	25.6	0.449577	0.391	0.141	0.893	0.999997	0.136	B
chrX	138632914	T	A	FGF13	NM_004114	nonsynonymous SNV	c.A674T	p.K225M	225	27.1	0.846617	0.489	0.015	0.976	1	0.786	P
chrX	138632913	C	G	FGF13	NM_004114	nonsynonymous SNV	c.G675C	p.K225N	225	22.7	0.145785	0.385	0.002	0.347	0.999953	0.914	P
chrX	138632913	C	A	FGF13	NM_004114	nonsynonymous SNV	c.G675T	p.K225N	225	22.9	0.166577	0.385	0.002	0.347	0.999953	0.914	P
chrX	138632912	T	G	FGF13	NM_004114	nonsynonymous SNV	c.A676C	p.S226R	226	26.4	0.856164	0.459	0.001	0.918	1	0.952	P
chrX	138632912	T	C	FGF13	NM_004114	nonsynonymous SNV	c.A676G	p.S226G	226	23.9	0.668656	0.469	0.003	0.058	0.999999	0.205	B
chrX	138632912	T	A	FGF13	NM_004114	nonsynonymous SNV	c.A676T	p.S226C	226	27	0.854191	0.456	0.001	0.957	1	0.281	B
chrX	138632911	C	T	FGF13	NM_004114	nonsynonymous SNV	c.G677A	p.S226N	226	25.9	0.232579	0.371	0.003	0.843	1	0.426	A
chrX	138632911	C	G	FGF13	NM_004114	nonsynonymous SNV	c.G677C	p.S226T	226	22.4	0.152054	0.321	0.118	0.161	1	0.173	B
chrX	138632911	C	A	FGF13	NM_004114	nonsynonymous SNV	c.G677T	p.S226I	226	27.5	0.405806	0.483	0.001	0.855	1	0.671	P
chrX	138632910	G	T	FGF13	NM_004114	nonsynonymous SNV	c.C678A	p.S226R	226	24.2	0.164659	0.450	0.001	0.918	0.999997	0.952	P
chrX	138632910	G	C	FGF13	NM_004114	nonsynonymous SNV	c.C678G	p.S226R	226	24.2	0.163421	0.450	0.001	0.918	0.999997	0.952	P
chrX	138632909	T	C	FGF13	NM_004114	nonsynonymous SNV	c.A679G	p.R227G	227	24.1	0.198321	0.439	0.041	0.05	0.999978	0.436	A
chrX	138632908	C	T	FGF13	NM_004114	nonsynonymous SNV	c.G680A	p.R227K	227	24.2	0.075956	0.347	0.062	0.093	0.999994	0.186	B
chrX	138632908	C	G	FGF13	NM_004114	nonsynonymous SNV	c.G680C	p.R227T	227	22.5	0.07232	0.333	1.0	0.002	0.999999	0.547	A
chrX	138632908	C	A	FGF13	NM_004114	nonsynonymous SNV	c.G680T	p.R227I	227	25.2	0.197735	0.408	0.032	0.05	1	0.681	P
chrX	138632907	T	G	FGF13	NM_004114	nonsynonymous SNV	c.A681C	p.R227S	227	21.4	0.120806	0.316	0.449	0.003	0.999955	0.725	P
chrX	138632907	T	A	FGF13	NM_004114	nonsynonymous SNV	c.A681T	p.R227S	227	21.6	0.121015	0.316	0.449	0.003	0.999955	0.725	P
chrX	138632906	T	G	FGF13	NM_004114	nonsynonymous SNV	c.A682C	p.S228R	228	26.1	0.772351	0.466	0.002	0.748	1	0.942	P
chrX	138632906	T	C	FGF13	NM_004114	nonsynonymous SNV	c.A682G	p.S228G	228	25.8	0.681757	0.404	0.003	0.638	0.999999	0.157	B
chrX	138632906	T	A	FGF13	NM_004114	nonsynonymous SNV	c.A682T	p.S228C	228	27.1	0.83619	0.454	0.001	0.944	1	0.184	B
chrX	138632905	C	T	FGF13	NM_004114	nonsynonymous SNV	c.G683A	p.S228N	228	26.2	0.189454	0.364	0.004	0.802	1	0.345	A
chrX	138632905	C	G	FGF13	NM_004114	nonsynonymous SNV	c.G683C	p.S228T	228	22.2	0.107631	0.333	0.059	0.073	1	0.115	B
chrX	138632905	C	A	FGF13	NM_004114	nonsynonymous SNV	c.G683T	p.S228I	228	27.3	0.29723	0.499	0.001	0.817	1	0.481	A
chrX	138632904	A	T	FGF13	NM_004114	nonsynonymous SNV	c.T684A	p.S228R	228	21.4	0.172771	0.431	0.002	0.748	0.999937	0.942	P
chrX	138632904	A	C	FGF13	NM_004114	nonsynonymous SNV	c.T684G	p.S228R	228	21.6	0.172771	0.431	0.002	0.748	0.999935	0.942	P
chrX	138632903	C	T	FGF13	NM_004114	nonsynonymous SNV	c.G685A	p.V229I	229	23.6	0.055257	0.328	0.269	0.013	0.999297	0.084	B
chrX	138632903	C	G	FGF13	NM_004114	nonsynonymous SNV	c.G685C	p.V229L	229	23.7	0.058299	0.266	0.378	0.013	0.999777	0.149	B
chrX	138632903	C	A	FGF13	NM_004114	nonsynonymous SNV	c.G685T	p.V229F	229	24.2	0.085314	0.310	0.266	0.109	0.999982	0.155	B
chrX	138632902	A	T	FGF13	NM_004114	nonsynonymous SNV	c.T686A	p.V229D	229	24	0.451299	0.308	0.18	0.001	1	0.398	A
chrX	138632902	A	G	FGF13	NM_004114	nonsynonymous SNV	c.T686C	p.V229A	229	19.28	0.181689	0.354	0.964	0.0	0.997621	0.093	B
chrX	138632902	A	C	FGF13	NM_004114	nonsynonymous SNV	c.T686G	p.V229G	229	23.5	0.424428	0.280	0.123	0.008	1	0.134	B
chrX	138632900	A	T	FGF13	NM_004114	nonsynonymous SNV	c.T688A	p.S230T	230	23.6	0.506974	0.407	0.016	0.661	0.999999	0.099	B
chrX	138632900	A	G	FGF13	NM_004114	nonsynonymous SNV	c.T688C	p.S230P	230	22.7	0.648061	0.368	0.143	0.021	1	0.166	B
chrX	138632900	A	C	FGF13	NM_004114	nonsynonymous SNV	c.T688G	p.S230A	230	24	0.602908	0.431	0.014	0.404	0.999996	0.096	B
chrX	138632899	G	T	FGF13	NM_004114	nonsynonymous SNV	c.C689A	p.S230Y	230	27.9	0.243447	0.503	0.003	0.909	1	0.535	A
chrX	138632899	G	C	FGF13	NM_004114	nonsynonymous SNV	c.C689G	p.S230C	230	28.1	0.243967	0.438	0.002	0.931	1	0.16	B
chrX	138632899	G	A	FGF13	NM_004114	nonsynonymous SNV	c.C689T	p.S230F	230	28.6	0.269097	0.554	0.002	0.909	1	0.512	A
chrX	138632897	C	T	FGF13	NM_004114	nonsynonymous SNV	c.G691A	p.G231S	231	23.8	0.069582	0.294	0.183	0.031	0.999975	0.086	B
chrX	138632897	C	G	FGF13	NM_004114	nonsynonymous SNV	c.G691C	p.G231R	231	24.3	0.130474	0.372	0.141	0.177	0.999988	0.605	P
chrX	138632897	C	A	FGF13	NM_004114	nonsynonymous SNV	c.G691T	p.G231C	231	25	0.157248	0.364	0.014	0.376	0.999993	0.171	B
chrX	138632896	C	T	FGF13	NM_004114	nonsynonymous SNV	c.G692A	p.G231D	231	23.9	0.116061	0.385	0.01	0.085	0.999929	0.480	A
chrX	138632896	C	G	FGF13	NM_004114	nonsynonymous SNV	c.G692C	p.G231A	231	18.95	0.022102	0.342	1.0	0.001	0.999778	0.072	B
chrX	138632896	C	A	FGF13	NM_004114	nonsynonymous SNV	c.G692T	p.G231V	231	23.7	0.108883	0.327	0.049	0.002	1	0.141	B
chrX	138632894	C	T	FGF13	NM_004114	nonsynonymous SNV	c.G694A	p.V232M	232	19.34	0.019226	0.207	0.065	0.012	0.997273	0.082	B
chrX	138632894	C	G	FGF13	NM_004114	nonsynonymous SNV	c.G694C	p.V232L	232	18.5	0.024596	0.149	0.297	0.001	0.996677	0.096	B
chrX	138632894	C	A	FGF13	NM_004114	nonsynonymous SNV	c.G694T	p.V232L	232	18.52	0.025334	0.149	0.297	0.001	0.996677	0.096	B
chrX	138632893	A	T	FGF13	NM_004114	nonsynonymous SNV	c.T695A	p.V232E	232	23.6	0.539771	0.360	0.003	0.087	0.999987	0.401	A
chrX	138632893	A	G	FGF13	NM_004114	nonsynonymous SNV	c.T695C	p.V232A	232	23.2	0.331373	0.232	0.011	0.031	0.999751	0.169	B
chrX	138632893	A	C	FGF13	NM_004114	nonsynonymous SNV	c.T695G	p.V232G	232	23.4	0.587368	0.358	0.003	0.046	1	0.152	B
chrX	138632891	G	T	FGF13	NM_004114	nonsynonymous SNV	c.C697A	p.L233M	233	20.6	0.40795	0.396	1.0	0.049	0.99979	0.087	B
chrX	138632891	G	C	FGF13	NM_004114	nonsynonymous SNV	c.C697G	p.L233V	233	22.8	0.564435	0.352	0.014	0.265	0.99984	0.112	B
chrX	138632890	A	T	FGF13	NM_004114	nonsynonymous SNV	c.T698A	p.L233Q	233	25.5	0.811593	0.402	0.017	0.836	0.999998	0.212	B
chrX	138632890	A	G	FGF13	NM_004114	nonsynonymous SNV	c.T698C	p.L233P	233	25.8	0.889736	0.511	0.006	0.883	1	0.310	B
chrX	138632890	A	C	FGF13	NM_004114	nonsynonymous SNV	c.T698G	p.L233R	233	25.6	0.828052	0.560	0.145	0.786	0.999999	0.397	A
chrX	138632888	T	G	FGF13	NM_004114	nonsynonymous SNV	c.A700C	p.N234H	234	24.6	0.794424	0.421	0.002	0.77	0.999999	0.171	B
chrX	138632888	T	C	FGF13	NM_004114	nonsynonymous SNV	c.A700G	p.N234D	234	23.5	0.770236	0.465	0.005	0.275	0.999998	0.391	A
chrX	138632888	T	A	FGF13	NM_004114	nonsynonymous SNV	c.A700T	p.N234Y	234	25.6	0.887619	0.537	0.001	0.786	1	0.348	A
chrX	138632887	T	G	FGF13	NM_004114	nonsynonymous SNV	c.A701C	p.N234T	234	22.8	0.784535	0.437	0.002	0.211	1	0.195	B
chrX	138632887	T	C	FGF13	NM_004114	nonsynonymous SNV	c.A701G	p.N234S	234	22.1	0.719799	0.373	0.004	0.041	0.999998	0.100	B
chrX	138632887	T	A	FGF13	NM_004114	nonsynonymous SNV	c.A701T	p.N234I	234	23.5	0.891758	0.550	0.001	0.382	1	0.500	A
chrX	138632886	G	T	FGF13	NM_004114	nonsynonymous SNV	c.C702A	p.N234K	234	1.208	0.067938	0.372	0.009	0.015	0.995928	0.618	P
chrX	138632886	G	C	FGF13	NM_004114	nonsynonymous SNV	c.C702G	p.N234K	234	1.442	0.059461	0.372	0.009	0.015	0.995765	0.618	P
chrX	138632885	C	T	FGF13	NM_004114	nonsynonymous SNV	c.G703A	p.G235R	235	23.8	0.850	0.522	0.001	0.082	1	0.748	P
chrX	138632885	C	G	FGF13	NM_004114	nonsynonymous SNV	c.G703C	p.G235R	235	23.6	0.848343	0.524	0.001	0.136	1	0.748	P
chrX	138632884	C	T	FGF13	NM_004114	nonsynonymous SNV	c.G704A	p.G235E	235	25.5	0.816349	0.555	0.001	0.616	1	0.766	P
chrX	138632884	C	G	FGF13	NM_004114	nonsynonymous SNV	c.G704C	p.G235A	235	23.7	0.792842	0.394	0.066	0.41	1	0.249	B
chrX	138632884	C	A	FGF13	NM_004114	nonsynonymous SNV	c.G704T	p.G235V	235	27.6	0.859242	0.533	0.001	0.707	1	0.485	A
chrX	138632882	C	T	FGF13	NM_004114	nonsynonymous SNV	c.G706A	p.G236S	236	25.8	0.727624	0.456	0.006	0.834	1	0.151	B
chrX	138632882	C	G	FGF13	NM_004114	nonsynonymous SNV	c.G706C	p.G236R	236	24	0.71069	0.442	0.001	0.157	1	0.654	P
chrX	138632882	C	A	FGF13	NM_004114	nonsynonymous SNV	c.G706T	p.G236C	236	27.6	0.815227	0.541	0.001	0.986	1	0.291	B
chrX	138632881	C	T	FGF13	NM_004114	nonsynonymous SNV	c.G707A	p.G236D	236	25.8	0.806325	0.623	0.001	0.842	1	0.669	P
chrX	138632881	C	G	FGF13	NM_004114	nonsynonymous SNV	c.G707C	p.G236A	236	25.2	0.717543	0.514	0.072	0.752	1	0.236	B
chrX	138632881	C	A	FGF13	NM_004114	nonsynonymous SNV	c.G707T	p.G236V	236	25.8	0.82707	0.575	0.002	0.934	1	0.354	A
chrX	138632879	T	G	FGF13	NM_004114	nonsynonymous SNV	c.A709C	p.K237Q	237	23.6	0.800826	0.473	0.003	0.06	0.999998	0.221	B
chrX	138632879	T	C	FGF13	NM_004114	nonsynonymous SNV	c.A709G	p.K237E	237	24	0.752726	0.403	0.107	0.023	0.999999	0.466	A
chrX	138632878	T	G	FGF13	NM_004114	nonsynonymous SNV	c.A710C	p.K237T	237	23.7	0.841481	0.483	0.001	0.06	1	0.409	A
chrX	138632878	T	C	FGF13	NM_004114	nonsynonymous SNV	c.A710G	p.K237R	237	23.4	0.615355	0.392	0.005	0.02	0.999997	0.088	B
chrX	138632878	T	A	FGF13	NM_004114	nonsynonymous SNV	c.A710T	p.K237I	237	26.1	0.913641	0.509	0.0	0.643	1	0.597	P
chrX	138632877	T	G	FGF13	NM_004114	nonsynonymous SNV	c.A711C	p.K237N	237	22.3	0.314892	0.416	0.001	0.272	0.999963	0.619	P
chrX	138632877	T	A	FGF13	NM_004114	nonsynonymous SNV	c.A711T	p.K237N	237	22.2	0.315778	0.416	0.001	0.272	0.999961	0.619	P
chrX	138632876	A	T	FGF13	NM_004114	nonsynonymous SNV	c.T712A	p.S238T	238	19.69	0.315913	0.335	0.689	0.001	0.992131	0.056	B
chrX	138632876	A	G	FGF13	NM_004114	nonsynonymous SNV	c.T712C	p.S238P	238	20.9	0.335645	0.299	0.457	0.0	0.998736	0.082	B
chrX	138632876	A	C	FGF13	NM_004114	nonsynonymous SNV	c.T712G	p.S238A	238	19	0.209965	0.335	0.771	0.0	0.974046	0.058	B
chrX	138632875	G	T	FGF13	NM_004114	nonsynonymous SNV	c.C713A	p.S238Y	238	24.7	0.727713	0.391	0.043	0.139	0.999976	0.187	B
chrX	138632875	G	C	FGF13	NM_004114	nonsynonymous SNV	c.C713G	p.S238C	238	24.9	0.700834	0.378	0.061	0.195	0.999954	0.088	B
chrX	138632875	G	A	FGF13	NM_004114	nonsynonymous SNV	c.C713T	p.S238F	238	25	0.726336	0.391	0.052	0.104	0.999985	0.173	B
chrX	138632873	T	G	FGF13	NM_004114	nonsynonymous SNV	c.A715C	p.M239L	239	19.42	0.27042	0.289	0.044	0.0	0.980484	0.078	B
chrX	138632873	T	C	FGF13	NM_004114	nonsynonymous SNV	c.A715G	p.M239V	239	19.17	0.327216	0.321	1.0	0.0	0.984298	0.049	B
chrX	138632873	T	A	FGF13	NM_004114	nonsynonymous SNV	c.A715T	p.M239L	239	19.29	0.271814	0.289	0.044	0.0	0.981139	0.078	B
chrX	138632872	A	T	FGF13	NM_004114	nonsynonymous SNV	c.T716A	p.M239K	239	23.4	0.426287	0.344	0.005	0.01	0.999949	0.155	B
chrX	138632872	A	G	FGF13	NM_004114	nonsynonymous SNV	c.T716C	p.M239T	239	22.9	0.416502	0.298	0.022	0.007	0.999613	0.083	B
chrX	138632872	A	C	FGF13	NM_004114	nonsynonymous SNV	c.T716G	p.M239R	239	23.5	0.542112	0.392	0.003	0.017	0.99996	0.180	B
chrX	138632871	C	T	FGF13	NM_004114	nonsynonymous SNV	c.G717A	p.M239I	239	23.3	0.584896	0.293	0.033	0.001	0.997182	0.095	B
chrX	138632871	C	G	FGF13	NM_004114	nonsynonymous SNV	c.G717C	p.M239I	239	23.2	0.58561	0.293	0.033	0.001	0.996858	0.095	B
chrX	138632871	C	A	FGF13	NM_004114	nonsynonymous SNV	c.G717T	p.M239I	239	23.3	0.584945	0.293	0.033	0.001	0.996858	0.095	B
chrX	138632870	T	G	FGF13	NM_004114	nonsynonymous SNV	c.A718C	p.S240R	240	23.8	0.563482	0.313	0.039	0.002	1	0.553	A
chrX	138632870	T	C	FGF13	NM_004114	nonsynonymous SNV	c.A718G	p.S240G	240	23.5	0.516346	0.308	0.016	0.045	0.999999	0.073	B
chrX	138632870	T	A	FGF13	NM_004114	nonsynonymous SNV	c.A718T	p.S240C	240	25.8	0.735075	0.437	0.008	0.571	1	0.087	B
chrX	138632869	C	T	FGF13	NM_004114	nonsynonymous SNV	c.G719A	p.S240N	240	21.9	0.769782	0.359	1.0	0.001	1	0.084	B
chrX	138632869	C	G	FGF13	NM_004114	nonsynonymous SNV	c.G719C	p.S240T	240	23.6	0.726889	0.266	0.316	0.002	1	0.062	B
chrX	138632869	C	A	FGF13	NM_004114	nonsynonymous SNV	c.G719T	p.S240I	240	24.2	0.823349	0.398	0.011	0.091	1	0.122	B
chrX	138632868	G	T	FGF13	NM_004114	nonsynonymous SNV	c.C720A	p.S240R	240	21.6	0.517725	0.378	0.039	0.002	0.999963	0.553	A
chrX	138632868	G	C	FGF13	NM_004114	nonsynonymous SNV	c.C720G	p.S240R	240	21.7	0.493205	0.378	0.039	0.002	0.999963	0.553	A
chrX	138632867	G	T	FGF13	NM_004114	nonsynonymous SNV	c.C721A	p.H241N	241	22.4	0.567799	0.375	0.025	0.013	0.884862	0.049	B
chrX	138632867	G	C	FGF13	NM_004114	nonsynonymous SNV	c.C721G	p.H241D	241	24.6	0.60137	0.330	0.01	0.008	0.963875	0.093	B
chrX	138632867	G	A	FGF13	NM_004114	nonsynonymous SNV	c.C721T	p.H241Y	241	24.1	0.597454	0.356	0.011	0.034	0.905908	0.096	B
chrX	138632866	T	G	FGF13	NM_004114	nonsynonymous SNV	c.A722C	p.H241P	241	23.3	0.096716	0.241	0.034	0.0	0.715733	0.059	B
chrX	138632866	T	C	FGF13	NM_004114	nonsynonymous SNV	c.A722G	p.H241R	241	22.9	0.036876	0.211	0.161	0.013	0.773214	0.081	B
chrX	138632866	T	A	FGF13	NM_004114	nonsynonymous SNV	c.A722T	p.H241L	241	23.2	0.088509	0.253	0.024	0.0	0.72015	0.077	B
chrX	138632865	G	T	FGF13	NM_004114	nonsynonymous SNV	c.C723A	p.H241Q	241	19.09	0.198467	0.348	1.0	0.0	0.922604	0.053	B
chrX	138632865	G	C	FGF13	NM_004114	nonsynonymous SNV	c.C723G	p.H241Q	241	19.28	0.198054	0.347	1.0	0.0	0.919742	0.053	B
chrX	138632864	T	G	FGF13	NM_004114	nonsynonymous SNV	c.A724C	p.N242H	242	21.8	0.586514	0.345	0.039	0.428	0.999999	0.076	B
chrX	138632864	T	C	FGF13	NM_004114	nonsynonymous SNV	c.A724G	p.N242D	242	22.2	0.418857	0.353	0.57	0.048	0.999998	0.101	B
chrX	138632864	T	A	FGF13	NM_004114	nonsynonymous SNV	c.A724T	p.N242Y	242	23.6	0.711569	0.396	0.015	0.052	1	0.144	B
chrX	138632863	T	G	FGF13	NM_004114	nonsynonymous SNV	c.A725C	p.N242T	242	23.1	0.41046	0.252	0.048	0.002	1	0.064	B
chrX	138632863	T	C	FGF13	NM_004114	nonsynonymous SNV	c.A725G	p.N242S	242	20.7	0.378338	0.266	0.581	0.001	0.999998	0.061	B
chrX	138632863	T	A	FGF13	NM_004114	nonsynonymous SNV	c.A725T	p.N242I	242	23.7	0.655382	0.360	0.01	0.035	1	0.133	B
chrX	138632862	A	T	FGF13	NM_004114	nonsynonymous SNV	c.T726A	p.N242K	242	17.25	0.080239	0.260	0.067	0.001	0.999961	0.178	B
chrX	138632862	A	C	FGF13	NM_004114	nonsynonymous SNV	c.T726G	p.N242K	242	18.2	0.080239	0.260	0.067	0.001	0.999961	0.178	B
chrX	138632861	C	T	FGF13	NM_004114	nonsynonymous SNV	c.G727A	p.E243K	243	23.1	0.741974	0.288	0.558	0.0	1	0.194	B
chrX	138632861	C	G	FGF13	NM_004114	nonsynonymous SNV	c.G727C	p.E243Q	243	23.8	0.688265	0.294	0.039	0.018	0.999998	0.139	B
chrX	138632860	T	G	FGF13	NM_004114	nonsynonymous SNV	c.A728C	p.E243A	243	23.9	0.502139	0.294	0.03	0.001	0.999998	0.150	B
chrX	138632860	T	C	FGF13	NM_004114	nonsynonymous SNV	c.A728G	p.E243G	243	24.4	0.603033	0.357	0.014	0.013	0.999999	0.113	B
chrX	138632860	T	A	FGF13	NM_004114	nonsynonymous SNV	c.A728T	p.E243V	243	24.1	0.633942	0.394	0.007	0.013	0.999999	0.227	B
chrX	138632859	T	G	FGF13	NM_004114	nonsynonymous SNV	c.A729C	p.E243D	243	19.57	0.036453	0.303	0.263	0.001	0.993328	0.050	B
chrX	138632859	T	A	FGF13	NM_004114	nonsynonymous SNV	c.A729T	p.E243D	243	19.4	0.036453	0.303	0.263	0.001	0.993328	0.050	B
chrX	138632858	A	T	FGF13	NM_004114	nonsynonymous SNV	c.T730A	p.S244T	244	21.3	0.506461	0.346	0.994	0.001	0.999999	0.064	B
chrX	138632858	A	G	FGF13	NM_004114	nonsynonymous SNV	c.T730C	p.S244P	244	24.3	0.701738	0.420	0.005	0.127	1	0.156	B
chrX	138632858	A	C	FGF13	NM_004114	nonsynonymous SNV	c.T730G	p.S244A	244	23.7	0.527156	0.312	0.295	0.014	0.999996	0.081	B
chrX	138632857	G	A	FGF13	NM_004114	nonsynonymous SNV	c.C731T	p.S244L	244	25.2	0.840617	0.420	0.003	0.035	1	0.135	B
chrX	138632855	T	G	FGF13	NM_004114	nonsynonymous SNV	c.A733C	p.T245P	245	24.1	0.824889	0.440	0.002	0.424	1	0.124	B
chrX	138632855	T	C	FGF13	NM_004114	nonsynonymous SNV	c.A733G	p.T245A	245	23.4	0.705995	0.387	0.004	0.01	0.999998	0.085	B
chrX	138632855	T	A	FGF13	NM_004114	nonsynonymous SNV	c.A733T	p.T245S	245	21.1	0.537428	0.292	0.198	0.01	0.999998	0.084	B
chrX	138632854	G	T	FGF13	NM_004114	nonsynonymous SNV	c.C734A	p.T245K	245	24.6	0.842679	0.486	0.001	0.194	1	0.312	B
chrX	138632854	G	C	FGF13	NM_004114	nonsynonymous SNV	c.C734G	p.T245R	245	34	0.846324	0.456	0.001	0.338	1	0.291	B
chrX	138632854	G	A	FGF13	NM_004114	nonsynonymous SNV	c.C734T	p.T245M	245	27.6	0.810579	0.411	0.001	0.794	1	0.132	B
